# Supplementary material for: The Metabolic State of E. coli Influences Fosfomycin Efficacy and Promotes Resistance Evolution
Source: ACS Infect Dis. 2026 Feb 10;12(3):1155–64. doi: 10.1021/acsinfecdis.5c01013 (PMC12993851; doi:10.1021/acsinfecdis.5c01013)
Supplement: Supplementary file 2 [file id5c01013_si_002.xlsx]

## Sheet: Figure 1B
Replicate 1
Strain \ Time (h)	0	0.166667	0.333333	0.5	0.666667	0.833333	1	1.16667	1.33333	1.5	1.66667	1.83333	2	2.16667	2.33333	2.5	2.66667	2.83333	3	3.16667	3.33333	3.5	3.66667	3.83333	4	4.16667	4.33333	4.5	4.66667	4.83333	5	5.16667	5.33333	5.5	5.66667	5.83333	6	6.16667	6.33333	6.5	6.66667	6.83333	7	7.16667	7.33333	7.5	7.66667	7.83333	8
ctrl_1	0.140034	0.146323	0.155755	0.168332	0.168332	0.143179	0.111737	0.0991598	0.086583	0.0834388	0.0802946	0.0802946	0.0771504	0.0740062	0.0740062	0.0740062	0.070862	0.070862	0.070862	0.070862	0.070862	0.0677178	0.0677178	0.0677178	0.0645736	0.0677178	0.0677178	0.0677178	0.0645736	0.0677178	0.0645736	0.0645736	0.0645736	0.0645736	0.0645736	0.0645736	0.0645736	0.0645736	0.0645736	0.0645736	0.0614294	0.0645736	0.0645736	0.0614294	0.0614294	0.0614294	0.0614294	0.0614294	0.0614294
lpp	0.143179	0.149467	0.162044	0.174621	0.190342	0.193486	0.121169	0.0960156	0.0834388	0.0771504	0.0740062	0.070862	0.0677178	0.070862	0.0677178	0.0677178	0.0645736	0.0614294	0.0645736	0.0614294	0.0614294	0.0614294	0.0582852	0.0614294	0.0582852	0.0582852	0.0614294	0.0614294	0.0582852	0.0582852	0.0582852	0.0582852	0.0582852	0.055141	0.055141	0.0582852	0.055141	0.055141	0.055141	0.0582852	0.055141	0.055141	0.055141	0.055141	0.055141	0.055141	0.055141	0.055141	0.055141
yidK	0.1589	0.171476	0.180909	0.193486	0.190342	0.1589	0.121169	0.105448	0.0928714	0.086583	0.0834388	0.0802946	0.0802946	0.0771504	0.0740062	0.0740062	0.0740062	0.0740062	0.070862	0.070862	0.0677178	0.0677178	0.070862	0.0677178	0.0677178	0.0677178	0.0645736	0.0645736	0.0677178	0.0645736	0.0677178	0.0677178	0.0677178	0.0645736	0.0645736	0.0614294	0.0645736	0.0645736	0.0645736	0.0614294	0.0645736	0.0614294	0.0645736	0.0645736	0.0645736	0.0645736	0.0614294	0.0614294	0.0614294
apt	0.155755	0.162044	0.171476	0.187197	0.184053	0.1589	0.118025	0.102304	0.0928714	0.086583	0.0834388	0.0802946	0.0802946	0.0771504	0.0740062	0.0740062	0.070862	0.070862	0.070862	0.070862	0.070862	0.0677178	0.0677178	0.0677178	0.0677178	0.0677178	0.0677178	0.0677178	0.0645736	0.0677178	0.0645736	0.0645736	0.0645736	0.0645736	0.0645736	0.0645736	0.0645736	0.0645736	0.0645736	0.0614294	0.0614294	0.0614294	0.0614294	0.0614294	0.0614294	0.0614294	0.0614294	0.0614294	0.0614294
lgoT	0.152611	0.155755	0.165188	0.174621	0.174621	0.152611	0.124313	0.108592	0.0960156	0.0897272	0.086583	0.0834388	0.0834388	0.0802946	0.0802946	0.0771504	0.0771504	0.0771504	0.0771504	0.0771504	0.0740062	0.0740062	0.070862	0.070862	0.070862	0.070862	0.070862	0.070862	0.070862	0.070862	0.0677178	0.0677178	0.0677178	0.0677178	0.0677178	0.0677178	0.0677178	0.0677178	0.0645736	0.0677178	0.0645736	0.0645736	0.0645736	0.0645736	0.0645736	0.0645736	0.0645736	0.0645736	0.0645736
waaQ	0.149467	0.155755	0.162044	0.174621	0.202918	0.190342	0.149467	0.121169	0.105448	0.0960156	0.0897272	0.0834388	0.0802946	0.0802946	0.0771504	0.0740062	0.0740062	0.0740062	0.0740062	0.0740062	0.070862	0.070862	0.070862	0.070862	0.070862	0.070862	0.070862	0.070862	0.070862	0.070862	0.0677178	0.0677178	0.0677178	0.0677178	0.0677178	0.0677178	0.0677178	0.0677178	0.0677178	0.0677178	0.0645736	0.0677178	0.0645736	0.0645736	0.0645736	0.0645736	0.0645736	0.0645736	0.0645736
ydcT	0.152611	0.1589	0.171476	0.187197	0.187197	0.152611	0.114881	0.0960156	0.086583	0.0834388	0.0802946	0.0771504	0.0740062	0.0740062	0.070862	0.070862	0.070862	0.0677178	0.0677178	0.0677178	0.0677178	0.0677178	0.0645736	0.0645736	0.0645736	0.0645736	0.0645736	0.0645736	0.0645736	0.0645736	0.0645736	0.0645736	0.0645736	0.0645736	0.0614294	0.0645736	0.0614294	0.0614294	0.0614294	0.0614294	0.0614294	0.0614294	0.0614294	0.0614294	0.0614294	0.0614294	0.0582852	0.0614294	0.0614294
metE	0.118025	0.114881	0.111737	0.108592	0.111737	0.111737	0.111737	0.111737	0.111737	0.108592	0.108592	0.108592	0.108592	0.105448	0.105448	0.105448	0.105448	0.105448	0.102304	0.102304	0.0991598	0.0991598	0.0991598	0.0960156	0.0960156	0.0928714	0.0928714	0.0928714	0.0928714	0.0897272	0.0897272	0.0897272	0.086583	0.086583	0.086583	0.0834388	0.0834388	0.0834388	0.0802946	0.0802946	0.0802946	0.0802946	0.0771504	0.0771504	0.0771504	0.0771504	0.0740062	0.0740062	0.0740062
sstT	0.165188	0.177765	0.190342	0.206063	0.209207	0.168332	0.124313	0.105448	0.0928714	0.0802946	0.0771504	0.0740062	0.0740062	0.0677178	0.0677178	0.0645736	0.0677178	0.0677178	0.0645736	0.0645736	0.0614294	0.0614294	0.0645736	0.0614294	0.0645736	0.0614294	0.0614294	0.0614294	0.0614294	0.0582852	0.0614294	0.0614294	0.0614294	0.0614294	0.0614294	0.0582852	0.0614294	0.0614294	0.0614294	0.0582852	0.0614294	0.0582852	0.0614294	0.0614294	0.0614294	0.0614294	0.0614294	0.0582852	0.0582852
proV	0.184053	0.193486	0.209207	0.228072	0.246937	0.180909	0.13689	0.114881	0.0991598	0.0928714	0.086583	0.0834388	0.0802946	0.0771504	0.0740062	0.0740062	0.070862	0.070862	0.070862	0.070862	0.070862	0.0677178	0.0677178	0.0677178	0.0677178	0.0677178	0.0677178	0.0677178	0.0645736	0.0645736	0.0645736	0.0645736	0.0645736	0.0645736	0.0645736	0.0645736	0.0645736	0.0614294	0.0614294	0.0614294	0.0614294	0.0645736	0.0614294	0.0614294	0.0614294	0.0614294	0.0614294	0.0614294	0.0614294
ltaE	0.19663	0.206063	0.224928	0.243793	0.250081	0.190342	0.143179	0.121169	0.105448	0.0960156	0.0897272	0.086583	0.0834388	0.0802946	0.0802946	0.0771504	0.0771504	0.0740062	0.0740062	0.0740062	0.0740062	0.070862	0.070862	0.070862	0.070862	0.070862	0.070862	0.070862	0.0677178	0.070862	0.0677178	0.0677178	0.0677178	0.0677178	0.0677178	0.0677178	0.0677178	0.0645736	0.0645736	0.0645736	0.0645736	0.0677178	0.0645736	0.0645736	0.0645736	0.0645736	0.0645736	0.0645736	0.0645736
uidA	0.1589	0.165188	0.174621	0.190342	0.199774	0.174621	0.127458	0.108592	0.0960156	0.086583	0.0802946	0.0802946	0.0771504	0.0740062	0.0740062	0.070862	0.070862	0.070862	0.0677178	0.0677178	0.0677178	0.0645736	0.0645736	0.0645736	0.0645736	0.0645736	0.0645736	0.0645736	0.0645736	0.0645736	0.0645736	0.0614294	0.0614294	0.0614294	0.0614294	0.0614294	0.0614294	0.0614294	0.0614294	0.0614294	0.0614294	0.0614294	0.0614294	0.0614294	0.0582852	0.0582852	0.0582852	0.0582852	0.0582852
gltS	0.105448	0.111737	0.121169	0.130602	0.13689	0.121169	0.0928714	0.0771504	0.070862	0.0677178	0.0677178	0.0645736	0.0614294	0.0614294	0.0614294	0.0614294	0.0582852	0.0582852	0.0582852	0.0582852	0.0582852	0.0582852	0.055141	0.055141	0.055141	0.055141	0.055141	0.055141	0.055141	0.055141	0.055141	0.055141	0.055141	0.0519968	0.0519968	0.055141	0.0519968	0.0519968	0.0519968	0.055141	0.0519968	0.055141	0.0519968	0.0519968	0.0519968	0.0519968	0.0519968	0.055141	0.0519968
otsB	0.152611	0.1589	0.171476	0.184053	0.184053	0.152611	0.118025	0.0991598	0.0897272	0.0834388	0.0802946	0.0802946	0.0771504	0.0740062	0.0740062	0.070862	0.070862	0.070862	0.0677178	0.0677178	0.0677178	0.0677178	0.0677178	0.0645736	0.0645736	0.0645736	0.0645736	0.0645736	0.0645736	0.0645736	0.0645736	0.0645736	0.0645736	0.0614294	0.0614294	0.0614294	0.0614294	0.0614294	0.0614294	0.0614294	0.0614294	0.0614294	0.0614294	0.0614294	0.0614294	0.0582852	0.0582852	0.0582852	0.0582852
menI	0.143179	0.149467	0.1589	0.171476	0.177765	0.143179	0.108592	0.0928714	0.086583	0.0802946	0.0802946	0.0771504	0.0771504	0.0740062	0.0740062	0.070862	0.070862	0.070862	0.0677178	0.0677178	0.0677178	0.0677178	0.0677178	0.0645736	0.0645736	0.0645736	0.0645736	0.0645736	0.0645736	0.0645736	0.0645736	0.0645736	0.0645736	0.0645736	0.0614294	0.0614294	0.0614294	0.0614294	0.0614294	0.0614294	0.0614294	0.0614294	0.0614294	0.0614294	0.0614294	0.0614294	0.0582852	0.0582852	0.0582852
speG	0.187197	0.19663	0.206063	0.218639	0.218639	0.177765	0.140034	0.118025	0.108592	0.105448	0.102304	0.0991598	0.0960156	0.0928714	0.0928714	0.0897272	0.086583	0.0834388	0.086583	0.0834388	0.0834388	0.0834388	0.0802946	0.0802946	0.0771504	0.0802946	0.0771504	0.0771504	0.0771504	0.0771504	0.0740062	0.0740062	0.0740062	0.0740062	0.0740062	0.0740062	0.070862	0.070862	0.070862	0.0740062	0.070862	0.070862	0.070862	0.070862	0.0677178	0.0677178	0.0677178	0.0677178	0.0677178
trpB	0.146323	0.149467	0.155755	0.162044	0.171476	0.165188	0.143179	0.118025	0.0991598	0.0897272	0.0834388	0.0802946	0.0802946	0.0771504	0.0740062	0.070862	0.0740062	0.070862	0.0677178	0.0677178	0.0645736	0.0645736	0.0677178	0.0645736	0.0645736	0.0614294	0.0614294	0.0614294	0.0645736	0.0614294	0.0614294	0.0645736	0.0614294	0.0614294	0.0614294	0.0614294	0.0614294	0.0614294	0.0614294	0.0582852	0.0582852	0.0582852	0.0582852	0.0582852	0.0582852	0.0582852	0.0582852	0.0582852	0.0582852
ghrA	0.070862	0.0677178	0.070862	0.070862	0.0645736	0.0645736	0.0645736	0.0614294	0.0614294	0.0614294	0.0614294	0.0614294	0.0582852	0.0614294	0.0614294	0.0614294	0.0582852	0.055141	0.0582852	0.0582852	0.0582852	0.0582852	0.055141	0.0582852	0.055141	0.0582852	0.0582852	0.0582852	0.055141	0.0582852	0.055141	0.055141	0.0519968	0.0519968	0.0519968	0.055141	0.0519968	0.0519968	0.0519968	0.055141	0.0519968	0.055141	0.0519968	0.0519968	0.0519968	0.0519968	0.0519968	0.0519968	0.0519968
idnD	0.143179	0.149467	0.1589	0.171476	0.180909	0.149467	0.111737	0.0928714	0.0834388	0.0771504	0.0740062	0.070862	0.070862	0.0677178	0.0645736	0.0645736	0.0677178	0.0645736	0.0614294	0.0614294	0.0614294	0.0614294	0.0614294	0.0614294	0.0614294	0.0582852	0.0582852	0.0582852	0.0614294	0.0582852	0.0582852	0.0582852	0.0582852	0.0582852	0.0582852	0.0582852	0.0582852	0.0582852	0.0582852	0.0582852	0.0582852	0.0582852	0.0582852	0.0582852	0.0582852	0.0582852	0.055141	0.055141	0.055141
lptC	0.184053	0.193486	0.206063	0.218639	0.218639	0.180909	0.140034	0.114881	0.102304	0.0960156	0.0928714	0.0897272	0.0834388	0.0834388	0.0802946	0.0771504	0.0740062	0.0740062	0.0740062	0.0740062	0.070862	0.070862	0.0677178	0.070862	0.0645736	0.0677178	0.0677178	0.0677178	0.0645736	0.0645736	0.0645736	0.0645736	0.0614294	0.0614294	0.0614294	0.0614294	0.0614294	0.0614294	0.0582852	0.0614294	0.0582852	0.0614294	0.0582852	0.0582852	0.0582852	0.0582852	0.0582852	0.0582852	0.0582852
gatD	0.149467	0.155755	0.165188	0.177765	0.174621	0.146323	0.111737	0.0960156	0.086583	0.0802946	0.0771504	0.0740062	0.0740062	0.070862	0.070862	0.0677178	0.070862	0.0677178	0.0645736	0.0645736	0.0645736	0.0614294	0.0645736	0.0614294	0.0645736	0.0614294	0.0614294	0.0614294	0.0614294	0.0614294	0.0614294	0.0614294	0.0614294	0.0614294	0.0614294	0.0582852	0.0614294	0.0614294	0.0614294	0.0582852	0.0582852	0.0582852	0.0582852	0.0582852	0.0582852	0.0582852	0.0582852	0.055141	0.055141
purU	0.155755	0.1589	0.162044	0.171476	0.180909	0.1589	0.124313	0.105448	0.0991598	0.0928714	0.0897272	0.086583	0.086583	0.0834388	0.0802946	0.0802946	0.0802946	0.0802946	0.0771504	0.0771504	0.0740062	0.0740062	0.0740062	0.070862	0.070862	0.070862	0.070862	0.070862	0.070862	0.0677178	0.070862	0.070862	0.0677178	0.0677178	0.0677178	0.0677178	0.0677178	0.0677178	0.0677178	0.0645736	0.0645736	0.0645736	0.0645736	0.0645736	0.0645736	0.0645736	0.0614294	0.0614294	0.0614294
melA	0.171476	0.180909	0.19663	0.209207	0.202918	0.168332	0.130602	0.108592	0.0991598	0.0928714	0.086583	0.0834388	0.0802946	0.0802946	0.0771504	0.0740062	0.0740062	0.0740062	0.070862	0.070862	0.070862	0.0677178	0.0677178	0.0677178	0.0645736	0.0677178	0.0645736	0.0645736	0.0645736	0.0645736	0.0614294	0.0614294	0.0614294	0.0614294	0.0614294	0.0614294	0.0614294	0.0614294	0.0614294	0.0614294	0.0582852	0.0582852	0.0582852	0.0582852	0.0582852	0.0582852	0.0582852	0.0582852	0.0582852
kdpB	0.174621	0.177765	0.193486	0.206063	0.19663	0.165188	0.127458	0.108592	0.0960156	0.0928714	0.0897272	0.086583	0.0802946	0.0802946	0.0802946	0.0771504	0.0771504	0.0740062	0.0740062	0.0740062	0.0740062	0.0740062	0.070862	0.0740062	0.070862	0.070862	0.070862	0.070862	0.0677178	0.070862	0.0677178	0.0677178	0.0677178	0.0677178	0.0677178	0.0677178	0.0645736	0.0645736	0.0645736	0.0677178	0.0645736	0.0645736	0.0645736	0.0645736	0.0645736	0.0645736	0.0645736	0.0645736	0.0677178
ygaP	0.0928714	0.0928714	0.0991598	0.105448	0.105448	0.0897272	0.0740062	0.0677178	0.0614294	0.0614294	0.0582852	0.0582852	0.0582852	0.0582852	0.055141	0.055141	0.055141	0.055141	0.0519968	0.0519968	0.0519968	0.0488526	0.0519968	0.0488526	0.0488526	0.0488526	0.0488526	0.0488526	0.0488526	0.0488526	0.0488526	0.0488526	0.0488526	0.0488526	0.0488526	0.0457084	0.0488526	0.0457084	0.0457084	0.0457084	0.0457084	0.0457084	0.0457084	0.0457084	0.0457084	0.0457084	0.0457084	0.0457084	0.0457084
ykgG	0.184053	0.190342	0.202918	0.218639	0.215495	0.180909	0.13689	0.114881	0.102304	0.0960156	0.0928714	0.0897272	0.086583	0.0834388	0.0802946	0.0802946	0.0771504	0.0771504	0.0771504	0.0740062	0.0740062	0.070862	0.070862	0.070862	0.070862	0.070862	0.070862	0.0677178	0.0677178	0.0677178	0.0677178	0.0677178	0.0677178	0.0645736	0.0645736	0.0645736	0.0677178	0.0677178	0.0645736	0.0645736	0.0645736	0.0645736	0.0645736	0.0645736	0.0614294	0.0614294	0.0614294	0.0614294	0.0614294
ybbW	0.177765	0.184053	0.19663	0.212351	0.206063	0.165188	0.127458	0.108592	0.0991598	0.0928714	0.0897272	0.086583	0.0834388	0.0834388	0.0802946	0.0802946	0.0802946	0.0771504	0.0771504	0.0771504	0.0740062	0.0740062	0.0740062	0.0740062	0.070862	0.070862	0.070862	0.070862	0.0677178	0.0677178	0.0677178	0.0677178	0.0677178	0.0677178	0.0645736	0.0645736	0.0645736	0.0645736	0.0645736	0.0645736	0.0645736	0.0645736	0.0614294	0.0614294	0.0614294	0.0614294	0.0614294	0.0614294	0.0614294
ytfE	0.165188	0.168332	0.180909	0.193486	0.190342	0.162044	0.127458	0.108592	0.0991598	0.0960156	0.0928714	0.0928714	0.086583	0.086583	0.086583	0.0834388	0.0802946	0.0802946	0.0802946	0.0802946	0.0802946	0.0771504	0.0740062	0.0771504	0.0740062	0.0740062	0.0771504	0.0771504	0.070862	0.0740062	0.070862	0.070862	0.070862	0.070862	0.070862	0.0740062	0.070862	0.070862	0.070862	0.070862	0.0677178	0.070862	0.0677178	0.0677178	0.0677178	0.0677178	0.0645736	0.0677178	0.0677178
cydC	0.0991598	0.0991598	0.105448	0.0897272	0.0897272	0.0897272	0.086583	0.0834388	0.0802946	0.0771504	0.0771504	0.0771504	0.0740062	0.0740062	0.0740062	0.070862	0.070862	0.070862	0.0677178	0.0677178	0.0677178	0.0645736	0.0645736	0.0645736	0.0645736	0.070862	0.0645736	0.0645736	0.0614294	0.0740062	0.0614294	0.0614294	0.0614294	0.0614294	0.0614294	0.0614294	0.0614294	0.0614294	0.0614294	0.0582852	0.0582852	0.0582852	0.0582852	0.0582852	0.0582852	0.0582852	0.0582852	0.0582852	0.0582852
ispB	0.13689	0.140034	0.143179	0.149467	0.1589	0.149467	0.124313	0.102304	0.0928714	0.086583	0.0834388	0.0802946	0.0802946	0.0771504	0.0740062	0.0740062	0.0740062	0.070862	0.070862	0.0677178	0.0677178	0.0677178	0.0645736	0.0645736	0.0645736	0.0645736	0.0645736	0.0614294	0.0614294	0.0614294	0.0614294	0.0614294	0.0614294	0.0614294	0.0614294	0.0614294	0.0582852	0.0582852	0.0582852	0.0582852	0.0582852	0.0582852	0.0582852	0.0582852	0.0582852	0.055141	0.055141	0.055141	0.055141
maa	0.127458	0.130602	0.13689	0.143179	0.149467	0.127458	0.102304	0.0928714	0.086583	0.0834388	0.0802946	0.0802946	0.0771504	0.0771504	0.0771504	0.0740062	0.070862	0.070862	0.070862	0.070862	0.070862	0.070862	0.0677178	0.0677178	0.0677178	0.0677178	0.0677178	0.0677178	0.0645736	0.0677178	0.0645736	0.0645736	0.0645736	0.0645736	0.0645736	0.0645736	0.0614294	0.0614294	0.0614294	0.0645736	0.0614294	0.0645736	0.0614294	0.0614294	0.0614294	0.0582852	0.0614294	0.0614294	0.0614294
rffH	0.111737	0.111737	0.114881	0.118025	0.118025	0.108592	0.0928714	0.0834388	0.0802946	0.0771504	0.0771504	0.0740062	0.070862	0.070862	0.070862	0.0677178	0.0645736	0.0645736	0.0677178	0.0645736	0.0645736	0.0645736	0.0614294	0.0645736	0.0614294	0.0614294	0.0614294	0.0614294	0.0582852	0.0614294	0.0582852	0.0582852	0.0582852	0.0582852	0.055141	0.0582852	0.055141	0.055141	0.055141	0.055141	0.055141	0.055141	0.055141	0.055141	0.0519968	0.0519968	0.0519968	0.0519968	0.0519968
arsC	0.149467	0.152611	0.162044	0.174621	0.174621	0.146323	0.108592	0.0897272	0.0802946	0.0771504	0.0740062	0.0740062	0.0677178	0.0677178	0.0677178	0.0645736	0.0614294	0.0614294	0.0645736	0.0614294	0.0614294	0.0614294	0.0582852	0.0614294	0.0582852	0.0614294	0.0614294	0.0582852	0.055141	0.0582852	0.055141	0.055141	0.055141	0.055141	0.055141	0.0582852	0.055141	0.055141	0.055141	0.055141	0.055141	0.055141	0.055141	0.055141	0.0519968	0.0519968	0.0519968	0.055141	0.055141
gadA	0.152611	0.155755	0.165188	0.177765	0.177765	0.152611	0.114881	0.0991598	0.0897272	0.0834388	0.0802946	0.0771504	0.0740062	0.0740062	0.070862	0.070862	0.0677178	0.0677178	0.0677178	0.0677178	0.0645736	0.0645736	0.0614294	0.0614294	0.0614294	0.0614294	0.0614294	0.0614294	0.0614294	0.0614294	0.0582852	0.0582852	0.0582852	0.0582852	0.0582852	0.0582852	0.0582852	0.0582852	0.0582852	0.0582852	0.055141	0.055141	0.055141	0.055141	0.055141	0.055141	0.055141	0.055141	0.055141
ackA	0.250081	0.25637	0.265802	0.281523	0.290956	0.265802	0.228072	0.199774	0.180909	0.165188	0.155755	0.149467	0.149467	0.143179	0.140034	0.13689	0.140034	0.13689	0.133746	0.130602	0.130602	0.127458	0.130602	0.127458	0.130602	0.127458	0.124313	0.124313	0.127458	0.124313	0.127458	0.124313	0.124313	0.124313	0.124313	0.121169	0.124313	0.124313	0.124313	0.121169	0.124313	0.121169	0.124313	0.124313	0.124313	0.124313	0.124313	0.118025	0.118025
cynT	0.124313	0.127458	0.133746	0.143179	0.146323	0.13689	0.111737	0.0960156	0.086583	0.0802946	0.0771504	0.0740062	0.0740062	0.070862	0.070862	0.0677178	0.0677178	0.0677178	0.0677178	0.0645736	0.0645736	0.0645736	0.0645736	0.0645736	0.0614294	0.0614294	0.0614294	0.0614294	0.0614294	0.0614294	0.0614294	0.0614294	0.0614294	0.0614294	0.0614294	0.0582852	0.0582852	0.0582852	0.0582852	0.0582852	0.0582852	0.0582852	0.0582852	0.0582852	0.0582852	0.0582852	0.055141	0.055141	0.055141
gcl	0.149467	0.155755	0.168332	0.180909	0.187197	0.146323	0.111737	0.0960156	0.086583	0.0834388	0.0802946	0.0771504	0.0740062	0.0740062	0.070862	0.070862	0.0677178	0.0677178	0.0677178	0.0677178	0.0645736	0.0645736	0.0645736	0.0614294	0.0614294	0.0614294	0.0614294	0.0614294	0.0614294	0.0614294	0.0582852	0.0582852	0.0582852	0.0582852	0.0582852	0.0582852	0.0582852	0.0582852	0.0582852	0.0582852	0.055141	0.0582852	0.055141	0.055141	0.055141	0.055141	0.055141	0.055141	0.055141
yihP	0.124313	0.130602	0.13689	0.146323	0.152611	0.127458	0.0991598	0.0834388	0.0771504	0.070862	0.0677178	0.0677178	0.0677178	0.0645736	0.0614294	0.0614294	0.0645736	0.0614294	0.0582852	0.0582852	0.0582852	0.0582852	0.0582852	0.0582852	0.0582852	0.055141	0.055141	0.055141	0.0582852	0.055141	0.0582852	0.0582852	0.055141	0.055141	0.055141	0.055141	0.055141	0.055141	0.055141	0.055141	0.055141	0.055141	0.055141	0.055141	0.055141	0.055141	0.055141	0.0519968	0.0519968
ptsG	0.108592	0.111737	0.114881	0.121169	0.121169	0.111737	0.0960156	0.0834388	0.0771504	0.070862	0.0677178	0.0677178	0.0645736	0.0645736	0.0645736	0.0645736	0.0614294	0.0614294	0.0614294	0.0614294	0.0614294	0.0614294	0.0582852	0.0582852	0.0582852	0.0582852	0.0582852	0.0582852	0.0582852	0.0582852	0.0582852	0.055141	0.055141	0.055141	0.055141	0.0582852	0.055141	0.055141	0.055141	0.0582852	0.055141	0.055141	0.055141	0.055141	0.055141	0.055141	0.055141	0.055141	0.055141
deoC	0.143179	0.146323	0.155755	0.165188	0.168332	0.140034	0.108592	0.0897272	0.0834388	0.0771504	0.0740062	0.0740062	0.070862	0.070862	0.0677178	0.0677178	0.0645736	0.0645736	0.0645736	0.0614294	0.0614294	0.0614294	0.0614294	0.0614294	0.0582852	0.0582852	0.0582852	0.0582852	0.0582852	0.0582852	0.0582852	0.0582852	0.0582852	0.0582852	0.0582852	0.0582852	0.0582852	0.0582852	0.0582852	0.055141	0.055141	0.055141	0.055141	0.055141	0.055141	0.055141	0.055141	0.055141	0.055141
hscC	0.13689	0.140034	0.143179	0.152611	0.155755	0.133746	0.105448	0.0928714	0.086583	0.0802946	0.0771504	0.0740062	0.0740062	0.070862	0.070862	0.0677178	0.0677178	0.0677178	0.0645736	0.0645736	0.0645736	0.0645736	0.0614294	0.0614294	0.0614294	0.0614294	0.0614294	0.0614294	0.0614294	0.0582852	0.0614294	0.0582852	0.0582852	0.0582852	0.0582852	0.0582852	0.0582852	0.0582852	0.0582852	0.055141	0.0582852	0.055141	0.055141	0.055141	0.055141	0.055141	0.055141	0.055141	0.055141
aroD	0.130602	0.130602	0.133746	0.13689	0.13689	0.13689	0.130602	0.124313	0.118025	0.111737	0.102304	0.0960156	0.0897272	0.086583	0.0802946	0.0802946	0.0771504	0.0740062	0.0740062	0.0740062	0.070862	0.070862	0.0677178	0.0677178	0.0677178	0.0677178	0.0677178	0.0645736	0.0645736	0.0645736	0.0645736	0.0645736	0.0645736	0.0645736	0.0614294	0.0645736	0.0614294	0.0614294	0.0614294	0.0614294	0.0614294	0.0614294	0.0614294	0.0582852	0.0582852	0.0582852	0.0582852	0.0582852	0.0582852
murG	0.140034	0.133746	0.133746	0.133746	0.133746	0.127458	0.111737	0.0960156	0.086583	0.0802946	0.0771504	0.0740062	0.070862	0.0740062	0.070862	0.070862	0.0677178	0.0677178	0.0677178	0.0645736	0.0645736	0.0645736	0.0614294	0.0645736	0.0614294	0.0614294	0.0614294	0.0614294	0.0582852	0.0614294	0.0582852	0.0582852	0.0582852	0.0582852	0.0582852	0.0582852	0.055141	0.055141	0.055141	0.055141	0.055141	0.055141	0.0519968	0.055141	0.0519968	0.0519968	0.0519968	0.0519968	0.0519968
mscM	0.165188	0.168332	0.177765	0.187197	0.177765	0.152611	0.121169	0.105448	0.0960156	0.0928714	0.0897272	0.086583	0.0834388	0.0834388	0.0802946	0.0802946	0.0771504	0.0771504	0.0740062	0.0740062	0.0740062	0.070862	0.070862	0.070862	0.070862	0.0677178	0.0677178	0.0677178	0.0677178	0.0677178	0.0677178	0.0677178	0.0645736	0.0645736	0.0645736	0.0645736	0.0645736	0.0645736	0.0645736	0.0645736	0.0645736	0.0645736	0.0645736	0.0645736	0.0614294	0.0614294	0.0614294	0.0614294	0.0582852
nudG	0.121169	0.121169	0.127458	0.133746	0.140034	0.124313	0.0991598	0.0834388	0.0740062	0.0740062	0.070862	0.0677178	0.0645736	0.0645736	0.0645736	0.0614294	0.0614294	0.0614294	0.0614294	0.0614294	0.0582852	0.0582852	0.055141	0.0582852	0.055141	0.0582852	0.0582852	0.055141	0.055141	0.055141	0.055141	0.055141	0.055141	0.055141	0.0519968	0.055141	0.0519968	0.0519968	0.0519968	0.055141	0.0519968	0.055141	0.0519968	0.0519968	0.0519968	0.0519968	0.0519968	0.0519968	0.0519968
lptB	0.127458	0.152611	0.13689	0.13689	0.133746	0.130602	0.127458	0.124313	0.121169	0.121169	0.118025	0.111737	0.105448	0.105448	0.102304	0.0991598	0.0960156	0.0928714	0.0928714	0.0897272	0.0897272	0.086583	0.0834388	0.0834388	0.0802946	0.0802946	0.0771504	0.0771504	0.0771504	0.0771504	0.0740062	0.0740062	0.0740062	0.070862	0.070862	0.070862	0.070862	0.0677178	0.0677178	0.0677178	0.0677178	0.0677178	0.0677178	0.0645736	0.0645736	0.0645736	0.0645736	0.0645736	0.0645736
mltF	0.171476	0.177765	0.190342	0.202918	0.199774	0.165188	0.127458	0.108592	0.0991598	0.0928714	0.0897272	0.0834388	0.0834388	0.0802946	0.0771504	0.0771504	0.0740062	0.0740062	0.0740062	0.0740062	0.070862	0.070862	0.070862	0.070862	0.070862	0.0677178	0.0677178	0.0677178	0.0677178	0.0677178	0.0645736	0.0645736	0.0645736	0.0645736	0.0645736	0.0645736	0.0614294	0.0614294	0.0645736	0.0614294	0.0614294	0.0614294	0.0614294	0.0614294	0.0614294	0.0614294	0.0614294	0.0614294	0.0614294
amyA	0.165188	0.177765	0.187197	0.202918	0.212351	0.168332	0.130602	0.108592	0.0991598	0.0928714	0.0897272	0.086583	0.0834388	0.0834388	0.0802946	0.0802946	0.0771504	0.0740062	0.0771504	0.0771504	0.0740062	0.0740062	0.070862	0.0740062	0.070862	0.070862	0.070862	0.070862	0.0677178	0.070862	0.0677178	0.0677178	0.0677178	0.0677178	0.0645736	0.0677178	0.0645736	0.0645736	0.0645736	0.0645736	0.0645736	0.0645736	0.0645736	0.0645736	0.0645736	0.0645736	0.0645736	0.0645736	0.0645736
alsE	0.165188	0.171476	0.184053	0.199774	0.19663	0.165188	0.127458	0.105448	0.0960156	0.0897272	0.086583	0.0834388	0.0802946	0.0771504	0.0771504	0.0740062	0.0740062	0.0740062	0.070862	0.070862	0.070862	0.070862	0.0677178	0.0677178	0.0677178	0.0677178	0.0677178	0.0677178	0.0677178	0.0677178	0.0677178	0.0677178	0.0677178	0.0645736	0.0645736	0.0645736	0.0645736	0.0645736	0.0645736	0.0645736	0.0645736	0.0645736	0.0645736	0.0645736	0.0645736	0.0645736	0.0614294	0.0645736	0.0645736
mgtA	0.0771504	0.0771504	0.0740062	0.070862	0.0740062	0.070862	0.070862	0.070862	0.070862	0.0677178	0.0677178	0.0677178	0.0677178	0.0677178	0.0645736	0.0645736	0.0677178	0.0677178	0.0645736	0.0645736	0.0614294	0.0614294	0.0645736	0.0614294	0.0614294	0.0614294	0.0614294	0.0614294	0.0614294	0.0614294	0.0614294	0.0614294	0.0614294	0.0614294	0.0614294	0.0582852	0.0582852	0.0582852	0.0582852	0.0582852	0.0582852	0.055141	0.0582852	0.0582852	0.055141	0.055141	0.055141	0.055141	0.055141
nadB	0.149467	0.146323	0.149467	0.152611	0.155755	0.146323	0.13689	0.124313	0.114881	0.111737	0.105448	0.102304	0.0928714	0.0928714	0.0928714	0.0897272	0.0834388	0.0802946	0.0834388	0.0802946	0.0802946	0.0771504	0.0740062	0.0740062	0.070862	0.0740062	0.070862	0.070862	0.0677178	0.070862	0.0677178	0.0677178	0.0645736	0.0645736	0.0645736	0.0677178	0.0645736	0.0614294	0.0614294	0.0645736	0.0614294	0.0614294	0.0614294	0.0582852	0.0582852	0.0582852	0.0582852	0.0614294	0.0614294
pheA	0.149467	0.146323	0.152611	0.155755	0.155755	0.149467	0.140034	0.127458	0.114881	0.108592	0.102304	0.0991598	0.0928714	0.0928714	0.0897272	0.086583	0.0834388	0.0834388	0.0834388	0.0802946	0.0802946	0.0771504	0.0771504	0.0771504	0.0771504	0.0740062	0.0740062	0.0740062	0.0740062	0.0740062	0.0740062	0.0740062	0.070862	0.070862	0.070862	0.070862	0.0677178	0.0677178	0.0677178	0.0677178	0.0677178	0.0677178	0.0677178	0.0677178	0.0677178	0.0677178	0.0645736	0.0645736	0.0645736
waaY	0.13689	0.140034	0.149467	0.1589	0.155755	0.130602	0.102304	0.086583	0.0802946	0.0802946	0.0771504	0.0740062	0.070862	0.070862	0.070862	0.070862	0.0645736	0.0645736	0.0677178	0.0677178	0.0645736	0.0645736	0.0614294	0.0645736	0.0614294	0.0645736	0.0645736	0.0645736	0.0614294	0.0645736	0.0614294	0.0614294	0.0582852	0.0614294	0.0614294	0.0614294	0.0582852	0.0582852	0.0582852	0.0614294	0.0582852	0.0614294	0.0582852	0.0582852	0.0582852	0.0582852	0.0582852	0.0582852	0.0582852
aspC	0.130602	0.130602	0.13689	0.146323	0.149467	0.124313	0.0991598	0.086583	0.0802946	0.0771504	0.0740062	0.0740062	0.070862	0.070862	0.0677178	0.0677178	0.0645736	0.0645736	0.0645736	0.0645736	0.0645736	0.0614294	0.0614294	0.0614294	0.0614294	0.0614294	0.0614294	0.0614294	0.0614294	0.0614294	0.0582852	0.0582852	0.0582852	0.0582852	0.0582852	0.0582852	0.0582852	0.0582852	0.0582852	0.0582852	0.0582852	0.0582852	0.055141	0.055141	0.055141	0.055141	0.055141	0.055141	0.055141
mdtM	0.127458	0.127458	0.130602	0.13689	0.13689	0.127458	0.108592	0.0960156	0.0897272	0.086583	0.0834388	0.0834388	0.0802946	0.0802946	0.0771504	0.0771504	0.0740062	0.0740062	0.070862	0.070862	0.0677178	0.0677178	0.0677178	0.0645736	0.0645736	0.0645736	0.0645736	0.0645736	0.0614294	0.0614294	0.0614294	0.0614294	0.0614294	0.0614294	0.0582852	0.0582852	0.0582852	0.0582852	0.0582852	0.0582852	0.0582852	0.0582852	0.055141	0.055141	0.055141	0.055141	0.055141	0.055141	0.055141
rihB	0.105448	0.105448	0.105448	0.108592	0.111737	0.108592	0.0928714	0.0834388	0.0771504	0.0740062	0.070862	0.070862	0.0645736	0.0677178	0.0645736	0.0645736	0.0614294	0.0614294	0.0614294	0.0614294	0.0614294	0.0582852	0.0582852	0.0582852	0.055141	0.0582852	0.0582852	0.0582852	0.055141	0.0582852	0.055141	0.055141	0.055141	0.0519968	0.0519968	0.055141	0.0519968	0.0519968	0.0519968	0.0519968	0.0519968	0.0519968	0.0519968	0.0519968	0.0519968	0.0488526	0.0488526	0.0519968	0.0519968
phnM	0.149467	0.155755	0.165188	0.174621	0.174621	0.149467	0.111737	0.0960156	0.086583	0.0834388	0.0802946	0.0771504	0.070862	0.0740062	0.070862	0.0677178	0.0645736	0.0645736	0.0677178	0.0645736	0.0645736	0.0645736	0.0614294	0.0614294	0.0582852	0.0614294	0.0614294	0.0614294	0.0582852	0.0614294	0.0582852	0.0582852	0.0582852	0.055141	0.055141	0.0582852	0.055141	0.055141	0.055141	0.0582852	0.0519968	0.055141	0.055141	0.0519968	0.0519968	0.0519968	0.0519968	0.055141	0.055141
wecE	0.177765	0.180909	0.184053	0.190342	0.187197	0.152611	0.118025	0.102304	0.0928714	0.086583	0.0834388	0.0802946	0.0802946	0.0771504	0.0740062	0.0740062	0.070862	0.070862	0.0677178	0.0677178	0.0645736	0.0645736	0.0677178	0.0645736	0.0645736	0.0614294	0.0614294	0.0614294	0.0614294	0.0614294	0.0614294	0.0614294	0.0614294	0.0582852	0.0582852	0.0582852	0.0582852	0.0582852	0.0582852	0.055141	0.055141	0.055141	0.055141	0.055141	0.055141	0.055141	0.055141	0.055141	0.055141
ispD	0.102304	0.102304	0.102304	0.105448	0.105448	0.102304	0.0960156	0.086583	0.0771504	0.0740062	0.070862	0.0677178	0.0677178	0.0645736	0.0645736	0.0645736	0.0614294	0.0614294	0.0614294	0.0614294	0.0614294	0.0614294	0.0582852	0.0582852	0.0582852	0.0582852	0.0582852	0.0582852	0.055141	0.0582852	0.055141	0.055141	0.055141	0.055141	0.055141	0.055141	0.055141	0.0519968	0.0519968	0.055141	0.0519968	0.055141	0.0519968	0.0519968	0.0519968	0.0519968	0.0519968	0.0519968	0.0519968
tauD	0.155755	0.162044	0.171476	0.180909	0.184053	0.165188	0.130602	0.111737	0.0991598	0.0897272	0.086583	0.0834388	0.0802946	0.0802946	0.0771504	0.0740062	0.0740062	0.070862	0.070862	0.070862	0.070862	0.0677178	0.0677178	0.0677178	0.0677178	0.0677178	0.0677178	0.0677178	0.0677178	0.0677178	0.0677178	0.0677178	0.0677178	0.0677178	0.0677178	0.0645736	0.0645736	0.0645736	0.0645736	0.0645736	0.0645736	0.0645736	0.0645736	0.0645736	0.0645736	0.0645736	0.0645736	0.0645736	0.0645736
nuoJ	0.13689	0.143179	0.155755	0.168332	0.171476	0.146323	0.108592	0.086583	0.0771504	0.070862	0.0677178	0.0645736	0.0645736	0.0614294	0.0614294	0.0582852	0.0582852	0.0582852	0.0582852	0.055141	0.055141	0.055141	0.055141	0.055141	0.055141	0.055141	0.055141	0.055141	0.055141	0.055141	0.055141	0.055141	0.055141	0.055141	0.055141	0.055141	0.055141	0.055141	0.055141	0.0519968	0.055141	0.0519968	0.055141	0.055141	0.0519968	0.0519968	0.0519968	0.0519968	0.0519968
norW	0.162044	0.165188	0.177765	0.187197	0.190342	0.1589	0.124313	0.105448	0.0960156	0.0928714	0.0897272	0.086583	0.0834388	0.0834388	0.0802946	0.0802946	0.0771504	0.0740062	0.0771504	0.0740062	0.070862	0.070862	0.0677178	0.0677178	0.0677178	0.0677178	0.0677178	0.0677178	0.0645736	0.0677178	0.0645736	0.0645736	0.0645736	0.0645736	0.0645736	0.0645736	0.0614294	0.0614294	0.0614294	0.0614294	0.0614294	0.0614294	0.0614294	0.0614294	0.0614294	0.0614294	0.0614294	0.0614294	0.0614294
entE	0.124313	0.124313	0.127458	0.130602	0.133746	0.133746	0.124313	0.114881	0.105448	0.0991598	0.0928714	0.0897272	0.086583	0.086583	0.0834388	0.0834388	0.0802946	0.0802946	0.0771504	0.0771504	0.0740062	0.0740062	0.0740062	0.0740062	0.0740062	0.070862	0.070862	0.070862	0.070862	0.070862	0.070862	0.070862	0.070862	0.070862	0.0677178	0.0677178	0.0677178	0.0677178	0.0677178	0.0677178	0.0677178	0.0677178	0.0677178	0.0677178	0.0677178	0.0645736	0.0645736	0.0645736	0.0645736
hisA	0.127458	0.118025	0.111737	0.108592	0.108592	0.108592	0.108592	0.105448	0.102304	0.0991598	0.0960156	0.0897272	0.086583	0.0834388	0.0802946	0.0771504	0.0771504	0.0771504	0.070862	0.070862	0.0677178	0.0677178	0.070862	0.0677178	0.0677178	0.0645736	0.0645736	0.0645736	0.0645736	0.0645736	0.0645736	0.0645736	0.0645736	0.0645736	0.0614294	0.0614294	0.0614294	0.0614294	0.0614294	0.0582852	0.0614294	0.0582852	0.0614294	0.0614294	0.0582852	0.0582852	0.0582852	0.0582852	0.0582852
ynfH	0.121169	0.124313	0.130602	0.13689	0.146323	0.124313	0.0960156	0.0834388	0.0771504	0.0740062	0.070862	0.0677178	0.0677178	0.0645736	0.0645736	0.0645736	0.0614294	0.0614294	0.0614294	0.0614294	0.0614294	0.0582852	0.0582852	0.0582852	0.0582852	0.0582852	0.0582852	0.0582852	0.055141	0.0582852	0.055141	0.055141	0.055141	0.055141	0.055141	0.055141	0.055141	0.055141	0.055141	0.055141	0.055141	0.055141	0.055141	0.055141	0.055141	0.0519968	0.0519968	0.055141	0.055141
frdD	0.146323	0.143179	0.146323	0.152611	0.155755	0.140034	0.114881	0.102304	0.0960156	0.0928714	0.0897272	0.086583	0.0834388	0.0834388	0.0834388	0.0802946	0.0771504	0.0771504	0.0771504	0.0740062	0.0740062	0.0740062	0.070862	0.070862	0.070862	0.070862	0.070862	0.070862	0.0677178	0.0677178	0.0677178	0.0645736	0.0645736	0.0645736	0.0645736	0.0645736	0.0645736	0.0645736	0.0645736	0.0645736	0.0614294	0.0645736	0.0614294	0.0614294	0.0614294	0.0614294	0.0614294	0.0645736	0.0614294
gmd	0.140034	0.140034	0.146323	0.155755	0.1589	0.13689	0.108592	0.0928714	0.0834388	0.0802946	0.0771504	0.0740062	0.0740062	0.070862	0.0677178	0.0677178	0.0677178	0.0645736	0.0645736	0.0645736	0.0614294	0.0614294	0.0614294	0.0582852	0.0614294	0.0582852	0.0582852	0.0582852	0.0582852	0.0582852	0.0582852	0.0582852	0.0582852	0.0582852	0.055141	0.055141	0.055141	0.055141	0.055141	0.055141	0.055141	0.0519968	0.0519968	0.0519968	0.0519968	0.0519968	0.0519968	0.0519968	0.0519968
hinT	0.124313	0.121169	0.121169	0.127458	0.130602	0.118025	0.0991598	0.0897272	0.0834388	0.0802946	0.0771504	0.0771504	0.0740062	0.0740062	0.070862	0.070862	0.0677178	0.0677178	0.0677178	0.0677178	0.0645736	0.0645736	0.0645736	0.0645736	0.0614294	0.0614294	0.0614294	0.0614294	0.0614294	0.0582852	0.0582852	0.0582852	0.0582852	0.0582852	0.0582852	0.0582852	0.0582852	0.055141	0.055141	0.055141	0.055141	0.055141	0.055141	0.055141	0.055141	0.055141	0.055141	0.055141	0.055141
ubiG	0.140034	0.140034	0.146323	0.155755	0.162044	0.152611	0.127458	0.105448	0.0928714	0.086583	0.0834388	0.0802946	0.0771504	0.0771504	0.0740062	0.0740062	0.070862	0.070862	0.070862	0.0677178	0.0677178	0.0677178	0.0645736	0.0645736	0.0645736	0.0645736	0.0645736	0.0645736	0.0614294	0.0614294	0.0614294	0.0614294	0.0614294	0.0614294	0.0614294	0.0614294	0.0614294	0.0582852	0.0582852	0.0582852	0.0582852	0.0582852	0.0582852	0.0582852	0.0582852	0.0582852	0.0582852	0.055141	0.0582852
pspE	0.165188	0.168332	0.174621	0.187197	0.187197	0.1589	0.124313	0.108592	0.0991598	0.0928714	0.0897272	0.086583	0.086583	0.0834388	0.0802946	0.0802946	0.0802946	0.0771504	0.0771504	0.0740062	0.0740062	0.0740062	0.0740062	0.070862	0.0740062	0.070862	0.070862	0.070862	0.070862	0.070862	0.0677178	0.0677178	0.0677178	0.0677178	0.0677178	0.0677178	0.0677178	0.0677178	0.0645736	0.0645736	0.0645736	0.0645736	0.0645736	0.0645736	0.0645736	0.0614294	0.0614294	0.0614294	0.0614294
glcA	0.155755	0.1589	0.171476	0.180909	0.184053	0.162044	0.130602	0.108592	0.0960156	0.0928714	0.086583	0.0834388	0.0771504	0.0771504	0.0740062	0.0740062	0.070862	0.070862	0.070862	0.070862	0.0677178	0.0677178	0.0645736	0.0677178	0.0645736	0.0645736	0.0645736	0.0645736	0.0614294	0.0645736	0.0614294	0.0614294	0.0614294	0.0614294	0.0614294	0.0614294	0.0614294	0.0582852	0.0614294	0.0614294	0.0582852	0.0614294	0.0582852	0.0582852	0.0582852	0.0582852	0.0582852	0.0582852	0.0582852
puuP	0.127458	0.133746	0.149467	0.1589	0.165188	0.124313	0.0928714	0.0802946	0.0740062	0.070862	0.0677178	0.0677178	0.0645736	0.0645736	0.0614294	0.0614294	0.0614294	0.0614294	0.0582852	0.0582852	0.0582852	0.0582852	0.0582852	0.0582852	0.0582852	0.0582852	0.0582852	0.0582852	0.0582852	0.0582852	0.0582852	0.0582852	0.0582852	0.0582852	0.0582852	0.055141	0.0582852	0.0582852	0.0582852	0.055141	0.0582852	0.055141	0.055141	0.055141	0.055141	0.055141	0.055141	0.055141	0.055141
cusB	0.140034	0.149467	0.155755	0.165188	0.168332	0.140034	0.108592	0.0928714	0.086583	0.0771504	0.0771504	0.0740062	0.0740062	0.070862	0.070862	0.0677178	0.070862	0.070862	0.0677178	0.0645736	0.0645736	0.0645736	0.0677178	0.0645736	0.0677178	0.0645736	0.0645736	0.0645736	0.0645736	0.0614294	0.0645736	0.0645736	0.0645736	0.0645736	0.0645736	0.0614294	0.0645736	0.0645736	0.0645736	0.0614294	0.0645736	0.0614294	0.0645736	0.0645736	0.0645736	0.0645736	0.0614294	0.0614294	0.0614294
yfcG	0.184053	0.190342	0.199774	0.215495	0.215495	0.177765	0.13689	0.118025	0.105448	0.0991598	0.0960156	0.0928714	0.0897272	0.0897272	0.086583	0.086583	0.0834388	0.0834388	0.0834388	0.0834388	0.0802946	0.0802946	0.0771504	0.0771504	0.0771504	0.0771504	0.0771504	0.0771504	0.0771504	0.0771504	0.0740062	0.0771504	0.0740062	0.0740062	0.0740062	0.0740062	0.0740062	0.0740062	0.0740062	0.0740062	0.0740062	0.0740062	0.070862	0.070862	0.070862	0.070862	0.070862	0.070862	0.070862
frmB	0.19663	0.193486	0.206063	0.218639	0.218639	0.184053	0.146323	0.124313	0.111737	0.102304	0.0960156	0.0928714	0.0897272	0.086583	0.0834388	0.0834388	0.0802946	0.0802946	0.0802946	0.0802946	0.0771504	0.0771504	0.0740062	0.0771504	0.0740062	0.0740062	0.0740062	0.0740062	0.070862	0.0740062	0.070862	0.070862	0.070862	0.0677178	0.0677178	0.0740062	0.0677178	0.0677178	0.0677178	0.0677178	0.0677178	0.0677178	0.0677178	0.0645736	0.0645736	0.0645736	0.0645736	0.0677178	0.0677178
hyaA	0.146323	0.149467	0.162044	0.171476	0.174621	0.152611	0.114881	0.0960156	0.086583	0.0802946	0.0771504	0.0771504	0.0740062	0.0740062	0.070862	0.070862	0.070862	0.0677178	0.0677178	0.0677178	0.0677178	0.0645736	0.0677178	0.0645736	0.0645736	0.0645736	0.0645736	0.0645736	0.0645736	0.0645736	0.0645736	0.0645736	0.0645736	0.0645736	0.0645736	0.0645736	0.0645736	0.0645736	0.0645736	0.0614294	0.0645736	0.0614294	0.0614294	0.0614294	0.0614294	0.0614294	0.0614294	0.0614294	0.0614294
paaH	0.1589	0.165188	0.171476	0.184053	0.187197	0.162044	0.124313	0.105448	0.0928714	0.0897272	0.086583	0.0834388	0.0802946	0.0802946	0.0771504	0.0771504	0.0740062	0.0771504	0.0740062	0.0740062	0.0740062	0.0740062	0.070862	0.0740062	0.070862	0.070862	0.070862	0.070862	0.070862	0.070862	0.070862	0.070862	0.070862	0.070862	0.0677178	0.070862	0.0677178	0.0677178	0.070862	0.0677178	0.0677178	0.0677178	0.0677178	0.0645736	0.0645736	0.0645736	0.0645736	0.0677178	0.0677178
rdgB	0.278379	0.287812	0.309821	0.331831	0.331831	0.272091	0.202918	0.165188	0.143179	0.124313	0.118025	0.108592	0.105448	0.102304	0.0991598	0.0960156	0.0960156	0.0928714	0.0928714	0.0897272	0.0897272	0.086583	0.086583	0.086583	0.086583	0.0834388	0.0834388	0.0802946	0.0834388	0.0802946	0.0802946	0.0802946	0.0802946	0.0771504	0.0771504	0.0771504	0.0771504	0.0771504	0.0771504	0.0740062	0.0740062	0.0740062	0.0740062	0.0740062	0.0740062	0.070862	0.0740062	0.070862	0.070862
dhaM	0.171476	0.171476	0.184053	0.190342	0.184053	0.162044	0.130602	0.114881	0.105448	0.0991598	0.0928714	0.0897272	0.0897272	0.086583	0.0834388	0.0802946	0.0802946	0.0771504	0.0771504	0.0740062	0.0740062	0.0740062	0.0740062	0.070862	0.070862	0.070862	0.070862	0.0677178	0.0677178	0.0677178	0.0645736	0.0677178	0.0645736	0.0645736	0.0645736	0.0645736	0.0645736	0.0614294	0.0614294	0.0614294	0.0614294	0.0614294	0.0582852	0.0582852	0.0582852	0.0582852	0.0582852	0.0582852	0.0582852
menC	0.209207	0.212351	0.224928	0.237505	0.23436	0.19663	0.149467	0.124313	0.111737	0.102304	0.0960156	0.0928714	0.0897272	0.086583	0.0834388	0.0802946	0.0802946	0.0802946	0.0771504	0.0771504	0.0771504	0.0740062	0.0740062	0.0740062	0.0740062	0.0740062	0.070862	0.070862	0.0740062	0.070862	0.070862	0.070862	0.070862	0.070862	0.070862	0.0677178	0.070862	0.0677178	0.0677178	0.0677178	0.0677178	0.0677178	0.0677178	0.0677178	0.0677178	0.0677178	0.0677178	0.0645736	0.0645736
mobB	0.165188	0.171476	0.180909	0.19663	0.193486	0.155755	0.121169	0.102304	0.0928714	0.0897272	0.086583	0.086583	0.0802946	0.0802946	0.0802946	0.0771504	0.0740062	0.0740062	0.0740062	0.0740062	0.070862	0.070862	0.0677178	0.070862	0.0677178	0.0677178	0.0677178	0.0677178	0.0645736	0.0677178	0.0645736	0.0645736	0.0645736	0.0645736	0.0645736	0.0614294	0.0614294	0.0645736	0.0614294	0.0614294	0.0614294	0.0614294	0.0614294	0.0614294	0.0614294	0.0614294	0.0614294	0.0614294	0.0614294
mtlD	0.184053	0.202918	0.19663	0.209207	0.215495	0.168332	0.133746	0.114881	0.105448	0.0960156	0.0928714	0.0897272	0.0897272	0.086583	0.0834388	0.0834388	0.0834388	0.0834388	0.0802946	0.0834388	0.0802946	0.0771504	0.0771504	0.0771504	0.0771504	0.0740062	0.0740062	0.0740062	0.0740062	0.0740062	0.0740062	0.070862	0.070862	0.070862	0.070862	0.070862	0.0740062	0.070862	0.0677178	0.0677178	0.0677178	0.0677178	0.0677178	0.0677178	0.0677178	0.0645736	0.0645736	0.0645736	0.0645736
hisP	0.199774	0.206063	0.221784	0.240649	0.23436	0.187197	0.140034	0.114881	0.102304	0.0928714	0.0897272	0.086583	0.0834388	0.0802946	0.0802946	0.0771504	0.0771504	0.0771504	0.0740062	0.0740062	0.0740062	0.0740062	0.070862	0.070862	0.070862	0.070862	0.070862	0.070862	0.0677178	0.0677178	0.0677178	0.0677178	0.0677178	0.0677178	0.0645736	0.0677178	0.0645736	0.0645736	0.0645736	0.0677178	0.0645736	0.0645736	0.0645736	0.0645736	0.0645736	0.0645736	0.0614294	0.0645736	0.0645736
moaD	0.124313	0.130602	0.143179	0.155755	0.162044	0.127458	0.0960156	0.0834388	0.0740062	0.070862	0.0677178	0.0677178	0.0645736	0.0645736	0.0614294	0.0614294	0.0614294	0.0614294	0.0614294	0.0614294	0.0614294	0.0582852	0.0582852	0.0582852	0.0582852	0.0582852	0.0582852	0.0582852	0.0582852	0.0582852	0.0582852	0.0582852	0.0582852	0.055141	0.055141	0.0582852	0.055141	0.055141	0.055141	0.0582852	0.055141	0.055141	0.055141	0.055141	0.055141	0.055141	0.0519968	0.055141	0.055141
torY	0.146323	0.149467	0.155755	0.162044	0.168332	0.155755	0.127458	0.108592	0.0991598	0.0928714	0.086583	0.086583	0.086583	0.0834388	0.0802946	0.0802946	0.0802946	0.0771504	0.0771504	0.0740062	0.0740062	0.0740062	0.0740062	0.070862	0.070862	0.070862	0.070862	0.070862	0.070862	0.070862	0.070862	0.070862	0.0677178	0.0677178	0.0677178	0.0677178	0.0677178	0.0677178	0.0645736	0.0645736	0.0645736	0.0645736	0.0645736	0.0645736	0.0645736	0.0614294	0.0614294	0.0614294	0.0645736
yqjH	0.149467	0.152611	0.165188	0.177765	0.177765	0.155755	0.118025	0.0991598	0.0897272	0.0834388	0.0802946	0.0771504	0.0771504	0.0771504	0.0740062	0.070862	0.0740062	0.070862	0.070862	0.070862	0.0677178	0.0677178	0.0677178	0.0677178	0.0677178	0.0677178	0.0677178	0.0677178	0.0677178	0.0677178	0.0677178	0.0677178	0.0677178	0.0645736	0.0645736	0.0645736	0.0645736	0.0645736	0.0645736	0.0645736	0.0645736	0.0645736	0.0645736	0.0645736	0.0645736	0.0645736	0.0645736	0.0614294	0.0645736
ahpC	0.202918	0.212351	0.228072	0.240649	0.259514	0.190342	0.149467	0.127458	0.114881	0.105448	0.102304	0.0991598	0.0928714	0.0928714	0.0897272	0.086583	0.086583	0.0834388	0.0834388	0.0834388	0.0802946	0.0802946	0.0802946	0.0802946	0.0771504	0.0771504	0.0771504	0.0771504	0.0771504	0.0771504	0.0740062	0.0740062	0.0740062	0.0740062	0.0740062	0.0740062	0.070862	0.0740062	0.070862	0.0740062	0.070862	0.070862	0.070862	0.070862	0.070862	0.070862	0.070862	0.070862	0.0677178
nuoM	0.162044	0.168332	0.177765	0.190342	0.193486	0.168332	0.127458	0.108592	0.0960156	0.0928714	0.0897272	0.086583	0.0834388	0.0834388	0.0802946	0.0802946	0.0771504	0.0771504	0.0771504	0.0771504	0.0740062	0.0740062	0.070862	0.0740062	0.070862	0.070862	0.070862	0.070862	0.070862	0.070862	0.0677178	0.0677178	0.0677178	0.0677178	0.0677178	0.0677178	0.0645736	0.0645736	0.0677178	0.0677178	0.0645736	0.0677178	0.0645736	0.0645736	0.0645736	0.0614294	0.0614294	0.0645736	0.0645736
manZ	0.231216	0.243793	0.262658	0.281523	0.284668	0.228072	0.171476	0.143179	0.124313	0.118025	0.111737	0.105448	0.102304	0.102304	0.0991598	0.0960156	0.0928714	0.0928714	0.0928714	0.0928714	0.0897272	0.0897272	0.086583	0.086583	0.086583	0.086583	0.086583	0.086583	0.0834388	0.0834388	0.0802946	0.0802946	0.0802946	0.0802946	0.0802946	0.0802946	0.0771504	0.0771504	0.0771504	0.0802946	0.0771504	0.0771504	0.0771504	0.0771504	0.0771504	0.0771504	0.0740062	0.0771504	0.0771504
thiI	0.19663	0.209207	0.218639	0.23436	0.237505	0.193486	0.149467	0.124313	0.111737	0.0991598	0.0928714	0.0897272	0.086583	0.0834388	0.0802946	0.0802946	0.0802946	0.0802946	0.0771504	0.0740062	0.0740062	0.070862	0.0740062	0.070862	0.070862	0.0677178	0.0677178	0.0677178	0.070862	0.0677178	0.070862	0.070862	0.070862	0.070862	0.0677178	0.0677178	0.0677178	0.0677178	0.0677178	0.0645736	0.0677178	0.0645736	0.0677178	0.0677178	0.0645736	0.0645736	0.0645736	0.0645736	0.0645736
znuB	0.168332	0.174621	0.190342	0.206063	0.202918	0.174621	0.13689	0.108592	0.0960156	0.0897272	0.086583	0.0834388	0.0771504	0.0771504	0.0771504	0.0740062	0.070862	0.070862	0.070862	0.070862	0.070862	0.070862	0.0677178	0.0677178	0.0677178	0.0677178	0.0677178	0.0677178	0.0677178	0.0677178	0.0645736	0.0645736	0.0645736	0.0645736	0.0645736	0.0645736	0.0645736	0.0645736	0.0645736	0.0645736	0.0614294	0.0645736	0.0614294	0.0645736	0.0614294	0.0614294	0.0645736	0.0645736	0.0645736
avtA	0.165188	0.171476	0.184053	0.19663	0.199774	0.152611	0.118025	0.102304	0.0928714	0.0897272	0.086583	0.0834388	0.0802946	0.0802946	0.0802946	0.0771504	0.0740062	0.0740062	0.0740062	0.0740062	0.0740062	0.070862	0.0677178	0.070862	0.0677178	0.070862	0.0677178	0.0677178	0.0645736	0.0677178	0.0645736	0.0645736	0.0645736	0.0614294	0.0614294	0.0645736	0.0614294	0.0614294	0.0614294	0.0614294	0.0614294	0.0614294	0.0614294	0.0614294	0.0582852	0.0582852	0.0582852	0.0614294	0.0614294
astE	0.171476	0.177765	0.187197	0.199774	0.209207	0.171476	0.130602	0.108592	0.0960156	0.0897272	0.086583	0.0834388	0.0802946	0.0802946	0.0771504	0.0771504	0.0740062	0.0740062	0.0740062	0.0740062	0.0740062	0.070862	0.070862	0.070862	0.0677178	0.070862	0.070862	0.070862	0.0677178	0.0677178	0.0677178	0.0677178	0.0677178	0.0677178	0.0677178	0.0677178	0.0645736	0.0677178	0.0645736	0.0645736	0.0645736	0.0645736	0.0645736	0.0645736	0.0614294	0.0614294	0.0614294	0.0645736	0.0645736
dctA	0.140034	0.143179	0.146323	0.155755	0.1589	0.140034	0.108592	0.0960156	0.086583	0.0802946	0.0771504	0.0740062	0.0740062	0.070862	0.070862	0.0677178	0.0677178	0.0677178	0.0645736	0.0645736	0.0614294	0.0614294	0.0614294	0.0614294	0.0614294	0.0614294	0.0582852	0.0582852	0.0582852	0.0582852	0.0582852	0.0582852	0.0582852	0.0582852	0.0582852	0.0582852	0.0582852	0.055141	0.055141	0.055141	0.055141	0.055141	0.055141	0.055141	0.055141	0.055141	0.055141	0.0519968	0.055141
thiL	0.177765	0.187197	0.19663	0.212351	0.231216	0.187197	0.13689	0.111737	0.0991598	0.0928714	0.0897272	0.0834388	0.0834388	0.0802946	0.0771504	0.0771504	0.0740062	0.0740062	0.0740062	0.070862	0.070862	0.070862	0.070862	0.0677178	0.0677178	0.0677178	0.0677178	0.0677178	0.0677178	0.0645736	0.0677178	0.0677178	0.0645736	0.0645736	0.0645736	0.0614294	0.0645736	0.0645736	0.0614294	0.0614294	0.0614294	0.0614294	0.0614294	0.0614294	0.0614294	0.0614294	0.0614294	0.0582852	0.0614294
ctrl_2	0.228072	0.246937	0.272091	0.297244	0.250081	0.202918	0.130602	0.111737	0.102304	0.0991598	0.0928714	0.086583	0.0834388	0.0802946	0.0802946	0.0802946	0.0802946	0.0771504	0.0771504	0.0771504	0.0740062	0.0740062	0.0740062	0.0740062	0.0740062	0.0740062	0.0740062	0.070862	0.070862	0.070862	0.070862	0.070862	0.070862	0.070862	0.070862	0.070862	0.070862	0.070862	0.070862	0.070862	0.070862	0.070862	0.070862	0.0677178	0.0677178	0.0677178	0.0677178	0.0677178	0.0677178
fumA	0.215495	0.228072	0.250081	0.268947	0.25637	0.240649	0.127458	0.111737	0.105448	0.0991598	0.0928714	0.0897272	0.0897272	0.086583	0.086583	0.0834388	0.0834388	0.0834388	0.0802946	0.0802946	0.0802946	0.0771504	0.0771504	0.0771504	0.0771504	0.0771504	0.0771504	0.0771504	0.0771504	0.0771504	0.0771504	0.0771504	0.0740062	0.0740062	0.0740062	0.0740062	0.0740062	0.070862	0.070862	0.070862	0.070862	0.0740062	0.070862	0.070862	0.070862	0.070862	0.070862	0.070862	0.070862
caiC	0.19663	0.206063	0.224928	0.243793	0.268947	0.165188	0.121169	0.105448	0.0991598	0.0960156	0.0897272	0.086583	0.0834388	0.0802946	0.0802946	0.0802946	0.0771504	0.0771504	0.0771504	0.0740062	0.0740062	0.0740062	0.0740062	0.0740062	0.0740062	0.0740062	0.0740062	0.0740062	0.0740062	0.070862	0.070862	0.070862	0.070862	0.070862	0.070862	0.070862	0.070862	0.0677178	0.0677178	0.0677178	0.070862	0.070862	0.070862	0.070862	0.070862	0.0677178	0.0677178	0.0677178	0.0677178
pgaD	0.124313	0.127458	0.13689	0.143179	0.146323	0.130602	0.108592	0.0928714	0.086583	0.0802946	0.0771504	0.0740062	0.0740062	0.070862	0.070862	0.070862	0.0677178	0.0677178	0.0677178	0.0645736	0.0645736	0.0645736	0.0614294	0.0645736	0.0614294	0.0614294	0.0614294	0.0614294	0.0614294	0.0614294	0.0614294	0.0614294	0.0582852	0.0614294	0.0614294	0.0582852	0.0582852	0.0582852	0.0582852	0.0582852	0.0582852	0.0582852	0.0582852	0.0582852	0.055141	0.055141	0.055141	0.055141	0.055141
thiC	0.215495	0.228072	0.243793	0.25637	0.259514	0.19663	0.130602	0.118025	0.105448	0.0991598	0.0928714	0.0897272	0.086583	0.086583	0.0834388	0.0834388	0.0802946	0.0802946	0.0771504	0.0771504	0.0771504	0.0740062	0.0740062	0.0740062	0.0740062	0.0740062	0.070862	0.070862	0.070862	0.070862	0.070862	0.070862	0.070862	0.070862	0.0677178	0.0677178	0.0677178	0.0677178	0.0677178	0.0645736	0.0677178	0.0645736	0.0645736	0.0645736	0.0645736	0.0645736	0.0645736	0.0645736	0.0614294
bfr	0.184053	0.19663	0.209207	0.221784	0.224928	0.165188	0.124313	0.108592	0.0991598	0.0928714	0.0897272	0.0834388	0.0802946	0.0802946	0.0771504	0.0771504	0.0740062	0.0740062	0.0740062	0.070862	0.070862	0.070862	0.0677178	0.070862	0.0677178	0.0677178	0.0677178	0.0677178	0.0677178	0.0645736	0.0645736	0.0645736	0.0645736	0.0645736	0.0645736	0.0645736	0.0645736	0.0645736	0.0614294	0.0614294	0.0614294	0.0614294	0.0614294	0.0614294	0.0614294	0.0614294	0.0614294	0.0614294	0.0614294
glpC	0.265802	0.281523	0.300389	0.31611	0.463887	0.341263	0.174621	0.143179	0.124313	0.114881	0.108592	0.0991598	0.0960156	0.0928714	0.0897272	0.086583	0.086583	0.086583	0.0834388	0.0834388	0.0802946	0.0802946	0.0802946	0.0802946	0.0771504	0.0771504	0.0771504	0.0771504	0.0771504	0.0771504	0.0771504	0.0771504	0.0771504	0.0740062	0.0740062	0.0740062	0.0740062	0.0740062	0.0740062	0.0740062	0.0740062	0.0740062	0.0740062	0.070862	0.070862	0.070862	0.070862	0.070862	0.070862
ldtB	0.190342	0.206063	0.224928	0.243793	0.231216	0.146323	0.108592	0.0960156	0.086583	0.0802946	0.0740062	0.070862	0.0677178	0.0677178	0.0677178	0.0645736	0.0645736	0.0645736	0.0645736	0.0614294	0.0614294	0.0614294	0.0614294	0.0614294	0.0614294	0.0614294	0.0614294	0.0614294	0.0582852	0.0614294	0.0614294	0.0582852	0.0582852	0.0582852	0.0582852	0.0582852	0.0582852	0.0582852	0.0582852	0.0582852	0.0582852	0.0582852	0.0582852	0.0582852	0.0582852	0.0582852	0.0582852	0.0582852	0.0582852
hisG	0.199774	0.209207	0.215495	0.228072	0.243793	0.215495	0.202918	0.13689	0.121169	0.111737	0.102304	0.0991598	0.0960156	0.0928714	0.0897272	0.086583	0.086583	0.0834388	0.0834388	0.0834388	0.0802946	0.0802946	0.0802946	0.0771504	0.0771504	0.0771504	0.0771504	0.0771504	0.0771504	0.0740062	0.0740062	0.0740062	0.0740062	0.0740062	0.0740062	0.070862	0.070862	0.070862	0.070862	0.070862	0.070862	0.070862	0.070862	0.070862	0.0677178	0.0677178	0.0677178	0.0677178	0.0677178
garR	0.250081	0.265802	0.287812	0.306677	0.284668	0.2941	0.155755	0.127458	0.118025	0.108592	0.102304	0.0991598	0.0960156	0.0928714	0.0897272	0.0897272	0.0897272	0.086583	0.086583	0.0834388	0.0834388	0.0802946	0.0802946	0.0802946	0.0802946	0.0802946	0.0771504	0.0771504	0.0771504	0.0771504	0.0771504	0.0771504	0.0771504	0.0771504	0.0740062	0.0740062	0.0740062	0.0740062	0.0740062	0.0740062	0.0740062	0.0740062	0.0740062	0.0740062	0.0740062	0.0740062	0.070862	0.070862	0.070862
cydD	0.212351	0.221784	0.240649	0.253226	0.250081	0.162044	0.130602	0.111737	0.102304	0.0960156	0.0897272	0.0897272	0.086583	0.0834388	0.0802946	0.0802946	0.0771504	0.0771504	0.0771504	0.0740062	0.0740062	0.070862	0.070862	0.0740062	0.0740062	0.0740062	0.070862	0.070862	0.070862	0.070862	0.070862	0.070862	0.0677178	0.070862	0.070862	0.0677178	0.0677178	0.0645736	0.0645736	0.0645736	0.0677178	0.0677178	0.0677178	0.0677178	0.0677178	0.0645736	0.0645736	0.0614294	0.0645736
nudL	0.13689	0.143179	0.152611	0.168332	0.171476	0.127458	0.0991598	0.0834388	0.0802946	0.0740062	0.0740062	0.070862	0.0677178	0.0645736	0.0645736	0.0645736	0.0614294	0.0614294	0.0614294	0.0614294	0.0582852	0.0614294	0.0582852	0.0582852	0.0582852	0.0582852	0.0582852	0.0582852	0.055141	0.055141	0.055141	0.0582852	0.0582852	0.055141	0.055141	0.055141	0.055141	0.055141	0.055141	0.055141	0.055141	0.055141	0.055141	0.055141	0.055141	0.055141	0.055141	0.055141	0.055141
ugpB	0.0740062	0.0740062	0.0740062	0.0740062	0.0740062	0.070862	0.0677178	0.0677178	0.0614294	0.0614294	0.0614294	0.0614294	0.0582852	0.0582852	0.0582852	0.0582852	0.0582852	0.0582852	0.0582852	0.0582852	0.055141	0.0582852	0.0582852	0.055141	0.055141	0.055141	0.055141	0.055141	0.055141	0.055141	0.055141	0.055141	0.055141	0.0519968	0.0519968	0.055141	0.055141	0.0519968	0.0519968	0.0519968	0.0519968	0.0519968	0.0519968	0.0519968	0.0519968	0.0519968	0.0519968	0.0519968	0.0488526
nhaB	0.206063	0.221784	0.240649	0.265802	0.237505	0.174621	0.133746	0.114881	0.102304	0.0960156	0.0897272	0.086583	0.0834388	0.0834388	0.0802946	0.0802946	0.0802946	0.0771504	0.0771504	0.0771504	0.0740062	0.0740062	0.0740062	0.0740062	0.0740062	0.070862	0.070862	0.070862	0.070862	0.070862	0.070862	0.070862	0.0677178	0.0677178	0.0677178	0.0677178	0.0677178	0.0645736	0.0645736	0.0645736	0.0677178	0.0677178	0.0677178	0.0645736	0.0645736	0.0645736	0.0645736	0.0645736	0.0645736
ftsW	0.218639	0.228072	0.240649	0.240649	0.202918	0.130602	0.0960156	0.0897272	0.0834388	0.0802946	0.0771504	0.0740062	0.0740062	0.0740062	0.070862	0.070862	0.070862	0.070862	0.0677178	0.0677178	0.0677178	0.0677178	0.0677178	0.0645736	0.0645736	0.0645736	0.0645736	0.0645736	0.0645736	0.0645736	0.0645736	0.0645736	0.0645736	0.0614294	0.0614294	0.0614294	0.0614294	0.0614294	0.0614294	0.0614294	0.0614294	0.0614294	0.0614294	0.0614294	0.0614294	0.0614294	0.0582852	0.0582852	0.0582852
yejE	0.250081	0.268947	0.290956	0.322398	0.278379	0.19663	0.152611	0.127458	0.114881	0.105448	0.0991598	0.0960156	0.0960156	0.0928714	0.0928714	0.0897272	0.086583	0.086583	0.086583	0.0834388	0.0834388	0.0834388	0.0802946	0.0802946	0.0802946	0.0802946	0.0802946	0.0771504	0.0771504	0.0771504	0.0771504	0.0771504	0.0740062	0.0771504	0.0771504	0.0740062	0.0740062	0.0740062	0.0740062	0.070862	0.0740062	0.0740062	0.0740062	0.0740062	0.0740062	0.0740062	0.070862	0.070862	0.070862
phnJ	0.114881	0.121169	0.127458	0.133746	0.143179	0.111737	0.0928714	0.0834388	0.0771504	0.0740062	0.0740062	0.070862	0.070862	0.0677178	0.0677178	0.0677178	0.0645736	0.0645736	0.0645736	0.0614294	0.0614294	0.0614294	0.0614294	0.0614294	0.0582852	0.0582852	0.0582852	0.0582852	0.0582852	0.0582852	0.0582852	0.0582852	0.0582852	0.0582852	0.055141	0.055141	0.055141	0.055141	0.055141	0.055141	0.055141	0.055141	0.055141	0.0519968	0.0519968	0.0519968	0.0519968	0.0519968	0.0519968
mtlA	0.265802	0.284668	0.303533	0.328686	0.290956	0.209207	0.162044	0.140034	0.124313	0.118025	0.111737	0.105448	0.102304	0.0991598	0.0991598	0.0960156	0.0928714	0.0928714	0.0928714	0.0897272	0.0897272	0.086583	0.086583	0.086583	0.086583	0.0834388	0.0834388	0.0834388	0.0802946	0.0802946	0.0802946	0.0802946	0.0802946	0.0802946	0.0771504	0.0771504	0.0771504	0.0771504	0.0771504	0.0771504	0.0771504	0.0740062	0.0771504	0.0740062	0.0740062	0.0740062	0.0740062	0.070862	0.0740062
mltA	0.1589	0.168332	0.180909	0.19663	0.180909	0.146323	0.114881	0.102304	0.0928714	0.0897272	0.086583	0.086583	0.0834388	0.0834388	0.0802946	0.0771504	0.0771504	0.0771504	0.0771504	0.0740062	0.0740062	0.0740062	0.070862	0.070862	0.0740062	0.0740062	0.070862	0.070862	0.070862	0.070862	0.070862	0.070862	0.0677178	0.0677178	0.0677178	0.0677178	0.0645736	0.0645736	0.0645736	0.0645736	0.0645736	0.0645736	0.0645736	0.0645736	0.0645736	0.0645736	0.0645736	0.0614294	0.0645736
dsbA	0.124313	0.127458	0.130602	0.140034	0.13689	0.114881	0.0960156	0.086583	0.0802946	0.0771504	0.0740062	0.070862	0.070862	0.0677178	0.0677178	0.0645736	0.0645736	0.0645736	0.0614294	0.0614294	0.0614294	0.0614294	0.0614294	0.0614294	0.0582852	0.0582852	0.0582852	0.0582852	0.0582852	0.0582852	0.0582852	0.0582852	0.0582852	0.055141	0.055141	0.055141	0.055141	0.055141	0.055141	0.055141	0.055141	0.055141	0.055141	0.055141	0.0519968	0.0519968	0.0519968	0.0519968	0.0519968
phnH	0.243793	0.259514	0.281523	0.309821	0.275235	0.19663	0.146323	0.127458	0.111737	0.102304	0.0960156	0.0928714	0.0897272	0.0897272	0.086583	0.086583	0.0834388	0.0834388	0.0802946	0.0802946	0.0802946	0.0771504	0.0771504	0.0771504	0.0771504	0.0771504	0.0771504	0.0771504	0.0771504	0.0771504	0.0771504	0.0740062	0.0740062	0.0740062	0.0740062	0.0740062	0.0740062	0.070862	0.0740062	0.0740062	0.0740062	0.0740062	0.0740062	0.0740062	0.0740062	0.070862	0.070862	0.070862	0.0740062
sdhD	0.272091	0.2941	0.322398	0.363273	0.281523	0.199774	0.1589	0.140034	0.127458	0.121169	0.108592	0.108592	0.105448	0.102304	0.0991598	0.0991598	0.0928714	0.0960156	0.0928714	0.0897272	0.0897272	0.086583	0.086583	0.086583	0.086583	0.086583	0.086583	0.086583	0.086583	0.0834388	0.0834388	0.0834388	0.0802946	0.0834388	0.0834388	0.0802946	0.0802946	0.0802946	0.0771504	0.0802946	0.0802946	0.0802946	0.0802946	0.0802946	0.0771504	0.0771504	0.0771504	0.0740062	0.0771504
ydiF	0.268947	0.290956	0.31611	0.338119	0.281523	0.212351	0.168332	0.149467	0.133746	0.127458	0.121169	0.118025	0.111737	0.108592	0.108592	0.105448	0.102304	0.102304	0.0991598	0.0960156	0.0960156	0.0928714	0.0928714	0.0928714	0.0928714	0.0897272	0.0897272	0.0897272	0.0897272	0.0897272	0.086583	0.086583	0.086583	0.086583	0.0834388	0.0834388	0.0834388	0.0834388	0.0834388	0.0802946	0.0834388	0.0834388	0.0802946	0.0802946	0.0802946	0.0771504	0.0771504	0.0771504	0.0802946
yhjH	0.202918	0.215495	0.23436	0.250081	0.228072	0.165188	0.130602	0.114881	0.105448	0.0991598	0.0928714	0.0928714	0.0897272	0.0897272	0.086583	0.086583	0.0834388	0.0834388	0.0802946	0.0771504	0.0771504	0.0771504	0.0771504	0.0771504	0.0771504	0.0771504	0.0740062	0.0740062	0.0740062	0.0740062	0.0740062	0.0740062	0.0740062	0.070862	0.0740062	0.070862	0.070862	0.070862	0.070862	0.070862	0.070862	0.070862	0.070862	0.070862	0.0677178	0.0677178	0.0677178	0.0677178	0.0677178
gntK	0.180909	0.19663	0.215495	0.237505	0.224928	0.168332	0.130602	0.108592	0.0960156	0.0897272	0.0897272	0.0834388	0.0802946	0.0802946	0.0771504	0.0771504	0.0771504	0.0740062	0.0740062	0.0740062	0.070862	0.070862	0.070862	0.070862	0.070862	0.0677178	0.0677178	0.0677178	0.0677178	0.0677178	0.0677178	0.0677178	0.0677178	0.0677178	0.0677178	0.0677178	0.0677178	0.0677178	0.0677178	0.0677178	0.0645736	0.0677178	0.0677178	0.0645736	0.0645736	0.0645736	0.0645736	0.0645736	0.0645736
ykgF	0.206063	0.218639	0.240649	0.265802	0.237505	0.171476	0.133746	0.111737	0.0991598	0.0928714	0.086583	0.086583	0.0834388	0.0802946	0.0802946	0.0771504	0.0771504	0.0771504	0.0740062	0.0740062	0.0740062	0.070862	0.070862	0.070862	0.070862	0.070862	0.070862	0.070862	0.0677178	0.0677178	0.0677178	0.0677178	0.0645736	0.0677178	0.0677178	0.0645736	0.0645736	0.0645736	0.0645736	0.0645736	0.0645736	0.0677178	0.0645736	0.0645736	0.0645736	0.0645736	0.0614294	0.0614294	0.0645736
aaeA	0.199774	0.209207	0.224928	0.246937	0.228072	0.174621	0.13689	0.118025	0.105448	0.0991598	0.0960156	0.0928714	0.0897272	0.086583	0.086583	0.0834388	0.0834388	0.0802946	0.0802946	0.0771504	0.0771504	0.0771504	0.0771504	0.0740062	0.0740062	0.0740062	0.0740062	0.070862	0.070862	0.070862	0.070862	0.070862	0.070862	0.070862	0.0677178	0.0677178	0.0677178	0.0677178	0.0677178	0.0677178	0.0677178	0.0677178	0.0677178	0.0677178	0.0645736	0.0677178	0.0645736	0.0645736	0.0645736
ybjE	0.13689	0.143179	0.149467	0.162044	0.152611	0.121169	0.0960156	0.086583	0.0802946	0.0771504	0.0740062	0.070862	0.070862	0.0677178	0.0677178	0.0677178	0.0645736	0.0645736	0.0645736	0.0614294	0.0614294	0.0614294	0.0614294	0.0614294	0.0614294	0.0614294	0.0614294	0.0582852	0.0582852	0.0582852	0.0582852	0.0582852	0.0582852	0.0582852	0.0582852	0.055141	0.055141	0.055141	0.055141	0.055141	0.055141	0.055141	0.055141	0.055141	0.055141	0.055141	0.0519968	0.0519968	0.0519968
bglX	0.180909	0.190342	0.202918	0.221784	0.209207	0.155755	0.121169	0.105448	0.0960156	0.0897272	0.086583	0.0834388	0.0802946	0.0802946	0.0771504	0.0771504	0.0740062	0.0740062	0.0740062	0.0740062	0.070862	0.070862	0.070862	0.070862	0.070862	0.0677178	0.0677178	0.0677178	0.0677178	0.0677178	0.0677178	0.0677178	0.0677178	0.0677178	0.0677178	0.0645736	0.0645736	0.0645736	0.0645736	0.0645736	0.0645736	0.0645736	0.0645736	0.0645736	0.0645736	0.0645736	0.0645736	0.0614294	0.0614294
codB	0.174621	0.184053	0.19663	0.212351	0.190342	0.140034	0.108592	0.0928714	0.086583	0.0834388	0.0802946	0.0771504	0.0740062	0.070862	0.070862	0.070862	0.070862	0.0677178	0.0677178	0.0677178	0.0645736	0.0645736	0.0645736	0.0645736	0.0645736	0.0645736	0.0645736	0.0645736	0.0614294	0.0614294	0.0614294	0.0614294	0.0614294	0.0614294	0.0614294	0.0614294	0.0614294	0.0614294	0.0614294	0.0614294	0.0614294	0.0614294	0.0614294	0.0614294	0.0582852	0.0582852	0.0582852	0.0582852	0.0582852
adeQ	0.171476	0.180909	0.193486	0.212351	0.187197	0.133746	0.102304	0.0928714	0.0834388	0.0771504	0.0771504	0.0740062	0.070862	0.0677178	0.0677178	0.0677178	0.0645736	0.0645736	0.0645736	0.0645736	0.0645736	0.0645736	0.0614294	0.0614294	0.0614294	0.0614294	0.0614294	0.0614294	0.0614294	0.0614294	0.0614294	0.0614294	0.0614294	0.0614294	0.0614294	0.0582852	0.0614294	0.0582852	0.0582852	0.0582852	0.0582852	0.0582852	0.0582852	0.0582852	0.0582852	0.0582852	0.0582852	0.0582852	0.0582852
cobU	0.165188	0.177765	0.190342	0.209207	0.190342	0.149467	0.114881	0.0991598	0.0897272	0.086583	0.0834388	0.0802946	0.0771504	0.0771504	0.0740062	0.0740062	0.0740062	0.070862	0.070862	0.070862	0.0677178	0.070862	0.0677178	0.0677178	0.0677178	0.0645736	0.0645736	0.0645736	0.0645736	0.0645736	0.0645736	0.0645736	0.0645736	0.0645736	0.0614294	0.0614294	0.0614294	0.0614294	0.0614294	0.0614294	0.0614294	0.0614294	0.0614294	0.0614294	0.0614294	0.0582852	0.0582852	0.0582852	0.0582852
mmuM	0.13689	0.143179	0.152611	0.162044	0.152611	0.127458	0.102304	0.0928714	0.0834388	0.0771504	0.0771504	0.0740062	0.070862	0.070862	0.070862	0.0677178	0.0677178	0.0645736	0.0645736	0.0645736	0.0614294	0.0614294	0.0614294	0.0614294	0.0582852	0.0582852	0.0582852	0.0582852	0.0582852	0.0582852	0.0582852	0.0582852	0.0582852	0.055141	0.055141	0.055141	0.055141	0.055141	0.055141	0.055141	0.055141	0.055141	0.055141	0.055141	0.0519968	0.0519968	0.0519968	0.0519968	0.0519968
dgoK	0.278379	0.300389	0.325542	0.369561	0.2941	0.202918	0.155755	0.133746	0.121169	0.114881	0.108592	0.102304	0.0991598	0.0960156	0.0960156	0.0928714	0.0928714	0.0897272	0.086583	0.086583	0.086583	0.086583	0.0834388	0.0834388	0.086583	0.0834388	0.0834388	0.0834388	0.0802946	0.0802946	0.0771504	0.0771504	0.0771504	0.0771504	0.0740062	0.0771504	0.0771504	0.0771504	0.0771504	0.0771504	0.0740062	0.0740062	0.0740062	0.0740062	0.0740062	0.0740062	0.0740062	0.0740062	0.0740062
kdsA	0.265802	0.287812	0.31611	0.344407	0.360128	0.281523	0.209207	0.168332	0.13689	0.124313	0.114881	0.108592	0.102304	0.0991598	0.0960156	0.0928714	0.0928714	0.0928714	0.0897272	0.0897272	0.086583	0.086583	0.086583	0.086583	0.0834388	0.0834388	0.0834388	0.0834388	0.0834388	0.0834388	0.0834388	0.0834388	0.0834388	0.0834388	0.0802946	0.0802946	0.0802946	0.0802946	0.0802946	0.0802946	0.0802946	0.0802946	0.0802946	0.0802946	0.0771504	0.0771504	0.0771504	0.0771504	0.0771504
dfp	0.187197	0.193486	0.206063	0.218639	0.224928	0.224928	0.180909	0.146323	0.127458	0.114881	0.105448	0.0991598	0.0928714	0.0897272	0.086583	0.0834388	0.0834388	0.0802946	0.0802946	0.0771504	0.0771504	0.0740062	0.0740062	0.0740062	0.0740062	0.0740062	0.070862	0.070862	0.070862	0.070862	0.070862	0.070862	0.070862	0.070862	0.070862	0.070862	0.0677178	0.0677178	0.0677178	0.0677178	0.0677178	0.0677178	0.0677178	0.0677178	0.0677178	0.0677178	0.0677178	0.0677178	0.0645736
entH	0.152611	0.162044	0.168332	0.184053	0.174621	0.13689	0.105448	0.0928714	0.086583	0.0834388	0.0802946	0.0802946	0.0771504	0.0740062	0.0740062	0.0740062	0.070862	0.070862	0.070862	0.070862	0.070862	0.0677178	0.0677178	0.0677178	0.0677178	0.0677178	0.0677178	0.0677178	0.0677178	0.0677178	0.0677178	0.0677178	0.0677178	0.0677178	0.0677178	0.0677178	0.0677178	0.0645736	0.0645736	0.0677178	0.0677178	0.0677178	0.0677178	0.0677178	0.0645736	0.0677178	0.0645736	0.0645736	0.0645736
hycC	0.25637	0.275235	0.297244	0.334975	0.287812	0.199774	0.149467	0.127458	0.108592	0.102304	0.0991598	0.0928714	0.0897272	0.086583	0.086583	0.0834388	0.086583	0.0802946	0.0802946	0.0802946	0.0771504	0.0771504	0.0771504	0.0740062	0.0740062	0.0740062	0.0740062	0.0740062	0.070862	0.070862	0.070862	0.070862	0.070862	0.070862	0.070862	0.070862	0.070862	0.070862	0.070862	0.070862	0.0677178	0.0677178	0.0677178	0.0645736	0.0645736	0.0677178	0.0677178	0.0677178	0.0645736
feoB	0.262658	0.284668	0.309821	0.341263	0.275235	0.202918	0.165188	0.140034	0.121169	0.111737	0.105448	0.0991598	0.0960156	0.0928714	0.0928714	0.0897272	0.0897272	0.0897272	0.086583	0.086583	0.0834388	0.0834388	0.0834388	0.0802946	0.0802946	0.0802946	0.0802946	0.0802946	0.0771504	0.0771504	0.0771504	0.0771504	0.0771504	0.0771504	0.0771504	0.0771504	0.0771504	0.0771504	0.0740062	0.0740062	0.0740062	0.0740062	0.0740062	0.0740062	0.070862	0.0740062	0.0740062	0.070862	0.0740062
abgA	0.231216	0.237505	0.253226	0.278379	0.268947	0.19663	0.149467	0.121169	0.105448	0.0991598	0.0928714	0.0897272	0.086583	0.0834388	0.0802946	0.0802946	0.0771504	0.0771504	0.0771504	0.0740062	0.0740062	0.070862	0.070862	0.070862	0.070862	0.070862	0.070862	0.070862	0.070862	0.070862	0.070862	0.070862	0.0677178	0.070862	0.0677178	0.0645736	0.0677178	0.0645736	0.0645736	0.0645736	0.0677178	0.0677178	0.0677178	0.0677178	0.0677178	0.0645736	0.0645736	0.0645736	0.0677178
lptA	0.140034	0.143179	0.146323	0.165188	0.149467	0.127458	0.111737	0.0991598	0.0960156	0.0897272	0.086583	0.086583	0.0834388	0.0834388	0.0802946	0.0802946	0.0771504	0.0771504	0.0771504	0.0740062	0.0740062	0.0740062	0.070862	0.070862	0.070862	0.070862	0.070862	0.070862	0.070862	0.070862	0.070862	0.0677178	0.0677178	0.0677178	0.0677178	0.0645736	0.0645736	0.0645736	0.0645736	0.0645736	0.0645736	0.0645736	0.0645736	0.0645736	0.0645736	0.0614294	0.0614294	0.0614294	0.0614294
srlA	0.124313	0.127458	0.133746	0.140034	0.140034	0.111737	0.0928714	0.086583	0.0802946	0.0771504	0.0740062	0.0740062	0.070862	0.070862	0.070862	0.0677178	0.0677178	0.0677178	0.0645736	0.0645736	0.0645736	0.0645736	0.0614294	0.0614294	0.0614294	0.0614294	0.0614294	0.0614294	0.0582852	0.0582852	0.0582852	0.0582852	0.0582852	0.0582852	0.0582852	0.0582852	0.0582852	0.055141	0.0582852	0.0582852	0.055141	0.055141	0.055141	0.055141	0.055141	0.055141	0.055141	0.055141	0.055141
fpr	0.180909	0.190342	0.202918	0.221784	0.19663	0.152611	0.121169	0.108592	0.0991598	0.0960156	0.0928714	0.0897272	0.086583	0.0834388	0.0834388	0.0802946	0.0802946	0.0802946	0.0771504	0.0771504	0.0771504	0.0771504	0.0740062	0.0740062	0.0740062	0.0740062	0.0740062	0.070862	0.070862	0.070862	0.070862	0.070862	0.070862	0.0677178	0.0677178	0.0677178	0.0677178	0.0677178	0.0677178	0.0677178	0.0645736	0.0645736	0.0645736	0.0645736	0.0645736	0.0645736	0.0645736	0.0645736	0.0645736
galK	0.202918	0.215495	0.231216	0.246937	0.228072	0.171476	0.130602	0.108592	0.0991598	0.0928714	0.0897272	0.086583	0.0834388	0.0834388	0.0802946	0.0802946	0.0771504	0.0771504	0.0740062	0.0740062	0.0740062	0.070862	0.070862	0.070862	0.070862	0.0677178	0.070862	0.0677178	0.0677178	0.0677178	0.0677178	0.0677178	0.0645736	0.0645736	0.0645736	0.0645736	0.0645736	0.0645736	0.0645736	0.0645736	0.0645736	0.0645736	0.0645736	0.0645736	0.0645736	0.0614294	0.0614294	0.0614294	0.0614294
gudX	0.155755	0.155755	0.1589	0.168332	0.162044	0.130602	0.105448	0.0928714	0.0834388	0.0802946	0.0771504	0.0740062	0.070862	0.070862	0.0677178	0.0677178	0.0677178	0.0645736	0.0645736	0.0645736	0.0614294	0.0614294	0.0614294	0.0614294	0.0614294	0.0614294	0.0614294	0.0582852	0.0582852	0.0582852	0.0582852	0.0582852	0.0582852	0.0582852	0.0582852	0.0582852	0.0582852	0.055141	0.055141	0.055141	0.055141	0.055141	0.055141	0.055141	0.055141	0.055141	0.055141	0.055141	0.0519968
ytfT	0.240649	0.253226	0.272091	0.297244	0.281523	0.202918	0.155755	0.133746	0.121169	0.111737	0.105448	0.102304	0.0960156	0.0960156	0.0928714	0.0928714	0.086583	0.086583	0.086583	0.0834388	0.0834388	0.0802946	0.0771504	0.0771504	0.0771504	0.0771504	0.0771504	0.0771504	0.0771504	0.0740062	0.0771504	0.0740062	0.070862	0.0740062	0.0740062	0.070862	0.070862	0.0677178	0.070862	0.0677178	0.070862	0.070862	0.070862	0.0677178	0.070862	0.0677178	0.0677178	0.0645736	0.0677178
oppA	0.209207	0.218639	0.23436	0.250081	0.231216	0.174621	0.13689	0.114881	0.102304	0.0960156	0.0928714	0.0897272	0.0897272	0.0897272	0.0834388	0.0802946	0.0802946	0.0771504	0.0771504	0.0771504	0.0740062	0.0740062	0.0740062	0.0740062	0.0740062	0.070862	0.070862	0.070862	0.070862	0.070862	0.070862	0.0677178	0.070862	0.0677178	0.0677178	0.0677178	0.0677178	0.0677178	0.0677178	0.0677178	0.0645736	0.0645736	0.0645736	0.0645736	0.0645736	0.0645736	0.0645736	0.0645736	0.0645736
pyrF	0.250081	0.253226	0.259514	0.284668	0.2941	0.284668	0.287812	0.272091	0.240649	0.209207	0.171476	0.146323	0.124313	0.118025	0.111737	0.102304	0.0960156	0.0928714	0.0928714	0.0897272	0.0897272	0.086583	0.0834388	0.0834388	0.0834388	0.0802946	0.0802946	0.0802946	0.0802946	0.0802946	0.0802946	0.0771504	0.0771504	0.0771504	0.0771504	0.0771504	0.0771504	0.0740062	0.0740062	0.0740062	0.0740062	0.0740062	0.0740062	0.0740062	0.0740062	0.0740062	0.070862	0.0740062	0.0740062
narU	0.202918	0.215495	0.231216	0.243793	0.25637	0.187197	0.149467	0.127458	0.118025	0.108592	0.105448	0.0991598	0.0960156	0.0960156	0.0928714	0.0897272	0.0897272	0.0897272	0.086583	0.086583	0.0834388	0.086583	0.0834388	0.0802946	0.0802946	0.0802946	0.0802946	0.0771504	0.0771504	0.0771504	0.0771504	0.0771504	0.0771504	0.0740062	0.0740062	0.0740062	0.0740062	0.0740062	0.0740062	0.0740062	0.070862	0.070862	0.070862	0.070862	0.070862	0.070862	0.070862	0.070862	0.0677178
pgi	0.124313	0.124313	0.124313	0.124313	0.124313	0.121169	0.108592	0.0991598	0.0928714	0.0897272	0.0834388	0.0834388	0.0802946	0.0802946	0.0771504	0.0771504	0.0740062	0.0740062	0.0740062	0.070862	0.070862	0.070862	0.070862	0.070862	0.070862	0.0677178	0.0677178	0.0677178	0.0677178	0.0677178	0.0645736	0.0645736	0.0645736	0.0645736	0.0645736	0.0614294	0.0614294	0.0614294	0.0614294	0.0614294	0.0614294	0.0614294	0.0614294	0.0614294	0.0582852	0.0582852	0.0582852	0.0582852	0.0582852
fadK	0.130602	0.13689	0.146323	0.152611	0.152611	0.130602	0.0991598	0.086583	0.0802946	0.0740062	0.070862	0.070862	0.0677178	0.0677178	0.0645736	0.0645736	0.0645736	0.0645736	0.0614294	0.0614294	0.0614294	0.0614294	0.0582852	0.0582852	0.0582852	0.0582852	0.0582852	0.0582852	0.0582852	0.0582852	0.0582852	0.0582852	0.0582852	0.055141	0.055141	0.055141	0.055141	0.055141	0.055141	0.055141	0.055141	0.055141	0.055141	0.055141	0.055141	0.055141	0.055141	0.055141	0.055141
pabB	0.0677178	0.0677178	0.0645736	0.0645736	0.0645736	0.0614294	0.0614294	0.0645736	0.0582852	0.0582852	0.0582852	0.0582852	0.055141	0.055141	0.055141	0.055141	0.055141	0.055141	0.055141	0.055141	0.055141	0.055141	0.055141	0.0519968	0.0519968	0.0519968	0.0519968	0.0519968	0.0519968	0.0519968	0.0519968	0.0519968	0.0519968	0.0519968	0.0488526	0.0488526	0.0488526	0.0488526	0.0488526	0.0488526	0.0488526	0.0488526	0.0488526	0.0488526	0.0488526	0.0488526	0.0488526	0.0488526	0.0457084
mpaA	0.212351	0.224928	0.240649	0.262658	0.237505	0.171476	0.127458	0.108592	0.0991598	0.0960156	0.0928714	0.0897272	0.086583	0.0834388	0.0834388	0.0834388	0.0802946	0.0802946	0.0802946	0.0771504	0.0771504	0.0771504	0.0740062	0.0740062	0.0740062	0.0740062	0.0740062	0.0740062	0.0740062	0.070862	0.070862	0.0740062	0.070862	0.070862	0.070862	0.070862	0.070862	0.0677178	0.0677178	0.0677178	0.070862	0.070862	0.0677178	0.0677178	0.0677178	0.0677178	0.0677178	0.0677178	0.0677178
gltX	0.114881	0.114881	0.118025	0.121169	0.124313	0.124313	0.124313	0.124313	0.121169	0.118025	0.111737	0.114881	0.111737	0.108592	0.102304	0.102304	0.0960156	0.0960156	0.0928714	0.086583	0.086583	0.0802946	0.0771504	0.0771504	0.0771504	0.0740062	0.070862	0.070862	0.070862	0.0677178	0.0677178	0.0645736	0.0614294	0.0645736	0.0614294	0.0582852	0.0582852	0.0582852	0.0582852	0.0582852	0.0582852	0.0582852	0.0582852	0.0582852	0.055141	0.055141	0.055141	0.055141	0.055141
patA	0.297244	0.31611	0.341263	0.350696	0.347552	0.253226	0.184053	0.149467	0.130602	0.118025	0.111737	0.105448	0.102304	0.0991598	0.0991598	0.0960156	0.0928714	0.0928714	0.0897272	0.0897272	0.0897272	0.086583	0.086583	0.086583	0.0834388	0.0834388	0.0834388	0.0834388	0.0834388	0.0834388	0.0834388	0.0802946	0.0802946	0.0802946	0.0802946	0.0771504	0.0771504	0.0771504	0.0771504	0.0771504	0.0771504	0.0771504	0.0740062	0.0771504	0.0740062	0.0740062	0.0740062	0.0740062	0.0740062
oppF	0.121169	0.124313	0.127458	0.133746	0.13689	0.130602	0.105448	0.0928714	0.086583	0.0834388	0.0771504	0.0771504	0.0740062	0.0740062	0.0740062	0.0740062	0.070862	0.070862	0.0677178	0.0677178	0.0677178	0.0645736	0.0645736	0.0677178	0.0645736	0.0645736	0.0645736	0.0645736	0.0645736	0.0645736	0.0645736	0.0645736	0.0614294	0.0614294	0.0614294	0.0614294	0.0614294	0.0614294	0.0614294	0.0614294	0.0614294	0.0614294	0.0614294	0.0582852	0.0582852	0.0582852	0.0582852	0.0582852	0.0582852
atoA	0.206063	0.221784	0.240649	0.265802	0.231216	0.180909	0.143179	0.118025	0.108592	0.102304	0.0960156	0.0928714	0.0897272	0.086583	0.086583	0.0834388	0.0834388	0.0802946	0.0802946	0.0802946	0.0802946	0.0771504	0.0771504	0.0771504	0.0771504	0.0740062	0.0740062	0.0740062	0.0740062	0.0740062	0.0740062	0.0740062	0.0740062	0.0740062	0.0740062	0.070862	0.070862	0.070862	0.070862	0.070862	0.070862	0.070862	0.070862	0.070862	0.070862	0.070862	0.070862	0.0677178	0.0677178
uacT	0.253226	0.275235	0.300389	0.328686	0.2941	0.206063	0.155755	0.13689	0.114881	0.108592	0.105448	0.0991598	0.0960156	0.0928714	0.0928714	0.0897272	0.0928714	0.086583	0.086583	0.0897272	0.0834388	0.086583	0.086583	0.0834388	0.0802946	0.0802946	0.0802946	0.0802946	0.0802946	0.0802946	0.0802946	0.0802946	0.0834388	0.0802946	0.0771504	0.0802946	0.0802946	0.0802946	0.0802946	0.0802946	0.0771504	0.0771504	0.0771504	0.0771504	0.0771504	0.0771504	0.0771504	0.0771504	0.0740062
leuD	0.287812	0.309821	0.331831	0.344407	0.338119	0.272091	0.212351	0.177765	0.146323	0.127458	0.114881	0.108592	0.102304	0.0991598	0.0960156	0.0960156	0.0928714	0.0897272	0.0897272	0.086583	0.086583	0.086583	0.0834388	0.0834388	0.0834388	0.0802946	0.0802946	0.0802946	0.0802946	0.0802946	0.0771504	0.0771504	0.0771504	0.0771504	0.0771504	0.0771504	0.0771504	0.0771504	0.0771504	0.0771504	0.0740062	0.0740062	0.0740062	0.0740062	0.0740062	0.0740062	0.0740062	0.0740062	0.0740062
dsbC	0.275235	0.2941	0.319254	0.360128	0.297244	0.212351	0.162044	0.13689	0.121169	0.114881	0.105448	0.102304	0.0991598	0.0960156	0.0928714	0.0928714	0.0928714	0.0897272	0.086583	0.086583	0.0834388	0.0834388	0.0834388	0.0834388	0.0834388	0.0802946	0.0802946	0.0802946	0.0802946	0.0802946	0.0802946	0.0771504	0.0802946	0.0771504	0.0771504	0.0771504	0.0771504	0.0771504	0.0771504	0.0771504	0.0771504	0.0771504	0.0740062	0.0740062	0.0740062	0.0740062	0.0740062	0.0740062	0.0740062
mocA	0.209207	0.221784	0.237505	0.262658	0.25637	0.177765	0.140034	0.124313	0.108592	0.102304	0.0991598	0.0928714	0.0897272	0.0897272	0.086583	0.086583	0.086583	0.0834388	0.0802946	0.0802946	0.0771504	0.0802946	0.0771504	0.0771504	0.0740062	0.0740062	0.0740062	0.0740062	0.102304	0.0802946	0.0740062	0.070862	0.0991598	0.070862	0.070862	0.0802946	0.070862	0.070862	0.070862	0.070862	0.0677178	0.070862	0.0677178	0.070862	0.0677178	0.0677178	0.0677178	0.0677178	0.0677178
sdaA	0.124313	0.124313	0.127458	0.133746	0.133746	0.118025	0.0960156	0.0897272	0.0802946	0.0802946	0.0740062	0.0740062	0.0740062	0.0740062	0.070862	0.070862	0.0677178	0.070862	0.0677178	0.0677178	0.0677178	0.0645736	0.0645736	0.0645736	0.0645736	0.0645736	0.0645736	0.0645736	0.0645736	0.0645736	0.0614294	0.0614294	0.0614294	0.0614294	0.0614294	0.0582852	0.0582852	0.0582852	0.0582852	0.0582852	0.0582852	0.0614294	0.0582852	0.0582852	0.0582852	0.0582852	0.0582852	0.0582852	0.0582852
nanE	0.224928	0.237505	0.253226	0.278379	0.250081	0.184053	0.140034	0.121169	0.108592	0.102304	0.0991598	0.0928714	0.0928714	0.0897272	0.086583	0.086583	0.0834388	0.0834388	0.0834388	0.0802946	0.0802946	0.0771504	0.0771504	0.0771504	0.0771504	0.0771504	0.0771504	0.0740062	0.0740062	0.0740062	0.0740062	0.0740062	0.0740062	0.0740062	0.0740062	0.0740062	0.0740062	0.070862	0.070862	0.070862	0.070862	0.070862	0.070862	0.070862	0.070862	0.070862	0.070862	0.070862	0.0677178
guaB	0.168332	0.174621	0.187197	0.206063	0.184053	0.140034	0.108592	0.0897272	0.086583	0.0802946	0.0771504	0.0771504	0.0740062	0.070862	0.070862	0.070862	0.0677178	0.0677178	0.0677178	0.0645736	0.0645736	0.0614294	0.0614294	0.0645736	0.0614294	0.0614294	0.0614294	0.0614294	0.0614294	0.0614294	0.0614294	0.0614294	0.0582852	0.0614294	0.0582852	0.0582852	0.0582852	0.0582852	0.0582852	0.0582852	0.0582852	0.0582852	0.0582852	0.0582852	0.0582852	0.0582852	0.055141	0.0582852	0.0582852
cobC	0.212351	0.231216	0.246937	0.265802	0.250081	0.193486	0.143179	0.118025	0.105448	0.0991598	0.0960156	0.0897272	0.086583	0.0834388	0.0834388	0.0802946	0.0802946	0.0771504	0.0771504	0.0771504	0.0740062	0.0771504	0.0771504	0.0740062	0.0740062	0.070862	0.0740062	0.070862	0.0740062	0.070862	0.0740062	0.070862	0.070862	0.070862	0.070862	0.070862	0.070862	0.070862	0.070862	0.070862	0.0677178	0.070862	0.0677178	0.0677178	0.0677178	0.070862	0.0677178	0.0677178	0.0677178
grxA	0.130602	0.133746	0.143179	0.149467	0.143179	0.118025	0.0960156	0.086583	0.0834388	0.0802946	0.0771504	0.0771504	0.0740062	0.0740062	0.0740062	0.070862	0.070862	0.070862	0.0677178	0.0677178	0.0677178	0.0645736	0.0645736	0.0645736	0.0645736	0.0645736	0.0645736	0.0645736	0.0645736	0.0645736	0.0645736	0.0645736	0.0645736	0.0645736	0.0645736	0.0614294	0.0614294	0.0614294	0.0614294	0.0614294	0.0614294	0.0614294	0.0614294	0.0614294	0.0614294	0.0614294	0.0614294	0.0582852	0.0614294
mrcB	0.121169	0.121169	0.121169	0.121169	0.118025	0.105448	0.0897272	0.086583	0.0802946	0.0771504	0.0740062	0.070862	0.070862	0.0677178	0.0677178	0.0677178	0.0677178	0.0645736	0.0645736	0.0645736	0.0614294	0.0614294	0.0614294	0.0614294	0.0614294	0.0614294	0.0582852	0.0582852	0.0582852	0.0582852	0.0582852	0.0582852	0.0582852	0.0582852	0.0582852	0.0582852	0.0582852	0.055141	0.055141	0.055141	0.055141	0.055141	0.055141	0.055141	0.055141	0.055141	0.055141	0.055141	0.0519968
glmS	0.272091	0.281523	0.297244	0.2941	0.253226	0.19663	0.165188	0.118025	0.130602	0.124313	0.114881	0.111737	0.108592	0.108592	0.105448	0.102304	0.0960156	0.102304	0.102304	0.0928714	0.0960156	0.086583	0.086583	0.0897272	0.086583	0.0834388	0.0771504	0.0740062	0.0740062	0.070862	0.070862	0.0677178	0.0645736	0.0645736	0.0645736	0.0645736	0.0645736	0.0614294	0.0614294	0.0614294	0.0614294	0.0614294	0.0614294	0.0614294	0.0614294	0.0614294	0.0614294	0.0614294	0.0614294
manX	0.246937	0.262658	0.281523	0.325542	0.272091	0.19663	0.152611	0.133746	0.114881	0.105448	0.102304	0.0960156	0.0928714	0.0897272	0.086583	0.086583	0.086583	0.0834388	0.0802946	0.0834388	0.0802946	0.0802946	0.0802946	0.0771504	0.0771504	0.0740062	0.0740062	0.0740062	0.0740062	0.0740062	0.0740062	0.0740062	0.0740062	0.070862	0.070862	0.0740062	0.0740062	0.070862	0.0740062	0.070862	0.070862	0.070862	0.070862	0.070862	0.0677178	0.070862	0.0677178	0.0677178	0.0677178
chbB	0.312965	0.350696	0.382138	0.41358	0.356984	0.300389	0.202918	0.165188	0.143179	0.127458	0.114881	0.111737	0.105448	0.102304	0.102304	0.0991598	0.0960156	0.0928714	0.0928714	0.0897272	0.0897272	0.086583	0.086583	0.086583	0.086583	0.0834388	0.0834388	0.0834388	0.0834388	0.0834388	0.0834388	0.0802946	0.0802946	0.0802946	0.0802946	0.0802946	0.0802946	0.0771504	0.0771504	0.0771504	0.0802946	0.0771504	0.0771504	0.0771504	0.0771504	0.0771504	0.0771504	0.0771504	0.0771504
citE	0.410436	0.445022	0.485896	0.539348	0.454454	0.347552	0.23436	0.184053	0.1589	0.146323	0.133746	0.130602	0.124313	0.121169	0.118025	0.114881	0.111737	0.108592	0.105448	0.102304	0.102304	0.0991598	0.0991598	0.0991598	0.0960156	0.0960156	0.0960156	0.0960156	0.0960156	0.0960156	0.0928714	0.0960156	0.0928714	0.0928714	0.0928714	0.0928714	0.0897272	0.0897272	0.0897272	0.0897272	0.0897272	0.0928714	0.0928714	0.0928714	0.0928714	0.0928714	0.0928714	0.0928714	0.0928714
gshA	0.243793	0.25637	0.272091	0.278379	0.278379	0.212351	0.1589	0.133746	0.118025	0.111737	0.105448	0.102304	0.0960156	0.0928714	0.0928714	0.0897272	0.0897272	0.086583	0.086583	0.086583	0.0834388	0.0834388	0.0834388	0.0802946	0.0771504	0.0771504	0.0771504	0.0771504	0.0771504	0.0771504	0.0740062	0.0740062	0.0740062	0.070862	0.070862	0.070862	0.0740062	0.070862	0.070862	0.070862	0.0677178	0.0677178	0.0677178	0.0677178	0.0677178	0.0677178	0.0677178	0.0677178	0.0645736
psd	0.259514	0.278379	0.306677	0.341263	0.275235	0.193486	0.155755	0.13689	0.121169	0.111737	0.102304	0.0991598	0.0960156	0.0928714	0.0897272	0.0897272	0.086583	0.086583	0.0834388	0.0802946	0.0802946	0.0802946	0.0771504	0.0771504	0.0771504	0.0771504	0.0771504	0.0771504	0.0771504	0.0771504	0.0771504	0.0740062	0.0740062	0.0740062	0.0740062	0.070862	0.0740062	0.070862	0.070862	0.070862	0.0740062	0.0740062	0.0740062	0.070862	0.070862	0.070862	0.070862	0.070862	0.070862
yfgF	0.218639	0.231216	0.250081	0.272091	0.265802	0.19663	0.149467	0.124313	0.114881	0.105448	0.0991598	0.0991598	0.0960156	0.0928714	0.0928714	0.0897272	0.086583	0.086583	0.086583	0.0834388	0.0834388	0.0834388	0.0802946	0.0834388	0.0802946	0.0802946	0.0802946	0.0802946	0.0802946	0.0802946	0.0802946	0.0802946	0.0771504	0.0771504	0.0771504	0.0771504	0.0771504	0.0771504	0.0771504	0.0771504	0.0771504	0.0771504	0.0771504	0.0771504	0.0771504	0.0740062	0.0740062	0.0740062	0.0771504
entA	0.133746	0.140034	0.149467	0.155755	0.1589	0.127458	0.102304	0.0960156	0.0834388	0.0802946	0.0834388	0.0771504	0.0740062	0.0740062	0.0740062	0.070862	0.0740062	0.070862	0.070862	0.0740062	0.0677178	0.070862	0.070862	0.0645736	0.0645736	0.0645736	0.0645736	0.0645736	0.0645736	0.0645736	0.0645736	0.0645736	0.0677178	0.0614294	0.0614294	0.0645736	0.0645736	0.0645736	0.0645736	0.0645736	0.0614294	0.0614294	0.0582852	0.0582852	0.0582852	0.0614294	0.0614294	0.0614294	0.0582852
nanA	0.212351	0.231216	0.250081	0.278379	0.246937	0.184053	0.127458	0.108592	0.0960156	0.0897272	0.0897272	0.0834388	0.0802946	0.0771504	0.0771504	0.0771504	0.0771504	0.0740062	0.0740062	0.0740062	0.070862	0.070862	0.070862	0.0677178	0.0677178	0.0645736	0.0645736	0.0645736	0.0645736	0.0645736	0.0645736	0.0645736	0.0677178	0.0645736	0.0645736	0.0645736	0.0645736	0.0645736	0.0645736	0.0645736	0.0614294	0.0614294	0.0614294	0.0614294	0.0614294	0.0614294	0.0614294	0.0614294	0.0614294
chbG	0.149467	0.1589	0.171476	0.184053	0.187197	0.13689	0.108592	0.0897272	0.0834388	0.0802946	0.0802946	0.0771504	0.0740062	0.070862	0.070862	0.0677178	0.0677178	0.0677178	0.0677178	0.0645736	0.0645736	0.0645736	0.0645736	0.0645736	0.0645736	0.0645736	0.0645736	0.0645736	0.0645736	0.0645736	0.0614294	0.0614294	0.0614294	0.0614294	0.0614294	0.0614294	0.0614294	0.0614294	0.0614294	0.0614294	0.0614294	0.0614294	0.0614294	0.0614294	0.0582852	0.0582852	0.0582852	0.0582852	0.0582852
yjfF	0.177765	0.187197	0.199774	0.206063	0.193486	0.149467	0.118025	0.102304	0.0960156	0.0897272	0.086583	0.086583	0.0834388	0.0802946	0.0802946	0.0771504	0.0740062	0.0771504	0.0740062	0.0740062	0.0740062	0.070862	0.070862	0.070862	0.0740062	0.070862	0.070862	0.070862	0.0677178	0.0677178	0.0740062	0.0677178	0.0740062	0.0740062	0.0645736	0.0614294	0.0645736	0.0614294	0.0614294	0.0614294	0.0614294	0.0614294	0.0614294	0.0614294	0.0614294	0.0582852	0.0677178	0.0582852	0.0582852
ybbO	0.177765	0.184053	0.199774	0.218639	0.206063	0.162044	0.130602	0.111737	0.102304	0.0960156	0.0897272	0.0928714	0.0897272	0.086583	0.0834388	0.0834388	0.0802946	0.0802946	0.0771504	0.0740062	0.0771504	0.070862	0.070862	0.0740062	0.0740062	0.0740062	0.070862	0.070862	0.070862	0.070862	0.070862	0.070862	0.0677178	0.0677178	0.0677178	0.0645736	0.0645736	0.0645736	0.0645736	0.0645736	0.0677178	0.0677178	0.0677178	0.0645736	0.0677178	0.0645736	0.0645736	0.0614294	0.0645736
dcyD	0.246937	0.268947	0.290956	0.31611	0.275235	0.19663	0.152611	0.133746	0.118025	0.111737	0.108592	0.102304	0.0991598	0.0960156	0.0960156	0.0928714	0.0960156	0.0897272	0.0897272	0.0897272	0.086583	0.0897272	0.086583	0.0834388	0.0834388	0.0802946	0.0802946	0.0802946	0.0802946	0.0802946	0.0802946	0.0771504	0.0802946	0.0771504	0.0771504	0.0771504	0.0771504	0.0771504	0.0771504	0.0771504	0.0740062	0.0740062	0.0740062	0.0740062	0.070862	0.0740062	0.0740062	0.0740062	0.070862
nagK	0.275235	0.290956	0.303533	0.328686	0.2941	0.218639	0.168332	0.143179	0.124313	0.114881	0.111737	0.105448	0.0991598	0.0960156	0.0928714	0.0928714	0.0897272	0.086583	0.086583	0.086583	0.0834388	0.0834388	0.0834388	0.0802946	0.0802946	0.0802946	0.0802946	0.0771504	0.0771504	0.0771504	0.0771504	0.0771504	0.0771504	0.0771504	0.0771504	0.0771504	0.0771504	0.0740062	0.0740062	0.0740062	0.0740062	0.0740062	0.0740062	0.0740062	0.0740062	0.0740062	0.0740062	0.0740062	0.0740062
kduD	0.278379	0.312965	0.344407	0.360128	0.360128	0.243793	0.218639	0.149467	0.130602	0.118025	0.111737	0.102304	0.0991598	0.0960156	0.0928714	0.0928714	0.0928714	0.0897272	0.0897272	0.0897272	0.086583	0.086583	0.086583	0.0834388	0.0834388	0.0834388	0.0802946	0.0802946	0.0802946	0.0802946	0.0802946	0.0802946	0.0802946	0.0802946	0.0771504	0.0771504	0.0771504	0.0771504	0.0771504	0.0771504	0.0771504	0.0771504	0.0771504	0.0771504	0.0740062	0.0771504	0.0771504	0.0771504	0.0740062
fadE	0.441878	0.476464	0.514194	0.551925	0.514194	0.476464	0.419868	0.341263	0.171476	0.1589	0.146323	0.152611	0.13689	0.130602	0.127458	0.124313	0.124313	0.121169	0.118025	0.114881	0.111737	0.111737	0.108592	0.108592	0.105448	0.105448	0.105448	0.105448	0.105448	0.105448	0.102304	0.102304	0.102304	0.102304	0.102304	0.102304	0.102304	0.0991598	0.0991598	0.0991598	0.0991598	0.0991598	0.0960156	0.0960156	0.0960156	0.0991598	0.0991598	0.0991598	0.0991598
hycF	0.360128	0.388426	0.423012	0.460743	0.520483	0.636818	0.334975	0.171476	0.143179	0.13689	0.124313	0.118025	0.111737	0.108592	0.105448	0.105448	0.102304	0.102304	0.0991598	0.0960156	0.0960156	0.0928714	0.0928714	0.0928714	0.0928714	0.0897272	0.0897272	0.0897272	0.0897272	0.0897272	0.0897272	0.0897272	0.0897272	0.086583	0.086583	0.086583	0.086583	0.086583	0.0834388	0.086583	0.0834388	0.0834388	0.0834388	0.0834388	0.0834388	0.0834388	0.0834388	0.0834388	0.0834388
folX	0.287812	0.309821	0.334975	0.372705	0.334975	0.268947	0.168332	0.143179	0.133746	0.124313	0.114881	0.111737	0.105448	0.105448	0.102304	0.0991598	0.0960156	0.0960156	0.0928714	0.0928714	0.0897272	0.0897272	0.0897272	0.0897272	0.0897272	0.086583	0.086583	0.086583	0.086583	0.086583	0.0834388	0.0834388	0.0834388	0.0834388	0.0834388	0.0802946	0.0802946	0.0802946	0.0802946	0.0802946	0.0802946	0.0802946	0.0802946	0.0771504	0.0802946	0.0771504	0.0771504	0.0771504	0.0771504
yihT	0.171476	0.184053	0.19663	0.212351	0.187197	0.140034	0.127458	0.0991598	0.0897272	0.086583	0.0834388	0.0802946	0.0771504	0.0771504	0.0771504	0.0740062	0.0740062	0.0740062	0.070862	0.0740062	0.070862	0.070862	0.070862	0.070862	0.0677178	0.0677178	0.0677178	0.0677178	0.0677178	0.0677178	0.0677178	0.0677178	0.0677178	0.0677178	0.0677178	0.0677178	0.0677178	0.0677178	0.0677178	0.0645736	0.0645736	0.0645736	0.0645736	0.0645736	0.0645736	0.0645736	0.0645736	0.0645736	0.0614294
hmp	0.228072	0.250081	0.275235	0.303533	0.297244	0.287812	0.133746	0.114881	0.105448	0.0991598	0.0928714	0.0897272	0.086583	0.0834388	0.0834388	0.0834388	0.0802946	0.0802946	0.0802946	0.0771504	0.0771504	0.0771504	0.0771504	0.0771504	0.0740062	0.0740062	0.0740062	0.0740062	0.0740062	0.0740062	0.0740062	0.0740062	0.0740062	0.0740062	0.0740062	0.070862	0.070862	0.070862	0.070862	0.070862	0.070862	0.070862	0.070862	0.070862	0.070862	0.0677178	0.070862	0.0677178	0.070862
btuR	0.262658	0.284668	0.312965	0.338119	0.325542	0.322398	0.149467	0.130602	0.118025	0.114881	0.105448	0.102304	0.0991598	0.0991598	0.0960156	0.0928714	0.0928714	0.0928714	0.0897272	0.0897272	0.086583	0.086583	0.086583	0.086583	0.0834388	0.0834388	0.0834388	0.0834388	0.0834388	0.0834388	0.0834388	0.0802946	0.0802946	0.0802946	0.0802946	0.0802946	0.0802946	0.0802946	0.0771504	0.0771504	0.0802946	0.0771504	0.0771504	0.0771504	0.0771504	0.0771504	0.0771504	0.0771504	0.0740062
uxaC	0.187197	0.199774	0.212351	0.228072	0.23436	0.1589	0.118025	0.105448	0.0960156	0.0897272	0.086583	0.0834388	0.0802946	0.0802946	0.0771504	0.0771504	0.0740062	0.0740062	0.0740062	0.070862	0.070862	0.0677178	0.0677178	0.0677178	0.0677178	0.0677178	0.0677178	0.0677178	0.0677178	0.0677178	0.0677178	0.0645736	0.0645736	0.0645736	0.0645736	0.0645736	0.0614294	0.0614294	0.0614294	0.0614294	0.0614294	0.0614294	0.0614294	0.0614294	0.0614294	0.0614294	0.0614294	0.0614294	0.0614294
ubiH	0.180909	0.193486	0.209207	0.224928	0.23436	0.272091	0.177765	0.13689	0.121169	0.111737	0.102304	0.102304	0.0960156	0.0960156	0.0928714	0.0928714	0.086583	0.0897272	0.086583	0.0834388	0.086583	0.0802946	0.0802946	0.0834388	0.0834388	0.0802946	0.0802946	0.0802946	0.0802946	0.0802946	0.0802946	0.0771504	0.0771504	0.0771504	0.0771504	0.0740062	0.0740062	0.0740062	0.0740062	0.0740062	0.0740062	0.0740062	0.0740062	0.0740062	0.0740062	0.070862	0.070862	0.070862	0.0740062
lysA	0.202918	0.215495	0.23436	0.268947	0.243793	0.174621	0.13689	0.118025	0.105448	0.0991598	0.0960156	0.0897272	0.086583	0.0834388	0.0834388	0.0802946	0.0834388	0.0802946	0.0771504	0.0771504	0.0740062	0.0771504	0.0771504	0.0740062	0.0740062	0.0740062	0.0740062	0.0740062	0.0740062	0.070862	0.070862	0.070862	0.070862	0.070862	0.070862	0.070862	0.070862	0.070862	0.070862	0.070862	0.0677178	0.0677178	0.0677178	0.0677178	0.0677178	0.0677178	0.0677178	0.0677178	0.0677178
xylG	0.202918	0.218639	0.237505	0.272091	0.231216	0.165188	0.130602	0.111737	0.102304	0.0991598	0.0928714	0.0928714	0.0897272	0.086583	0.086583	0.0834388	0.0802946	0.0834388	0.0802946	0.0771504	0.0802946	0.0771504	0.0771504	0.0771504	0.0771504	0.0771504	0.0771504	0.0771504	0.0771504	0.0771504	0.0740062	0.0740062	0.0740062	0.0740062	0.0740062	0.070862	0.070862	0.070862	0.070862	0.070862	0.070862	0.070862	0.070862	0.070862	0.0677178	0.0645736	0.0677178	0.0645736	0.0677178
gltB	0.290956	0.322398	0.35384	0.378994	0.517338	0.259514	0.177765	0.171476	0.124313	0.114881	0.105448	0.102304	0.102304	0.0991598	0.0960156	0.0960156	0.0897272	0.0928714	0.0897272	0.086583	0.086583	0.0834388	0.0834388	0.086583	0.086583	0.0834388	0.0834388	0.0834388	0.0834388	0.0834388	0.0834388	0.0834388	0.0802946	0.0834388	0.0834388	0.0802946	0.0802946	0.0771504	0.0771504	0.0771504	0.0802946	0.0802946	0.0802946	0.0802946	0.0802946	0.0771504	0.0771504	0.0771504	0.0802946
ctrl_3	0.192411	0.204359	0.225268	0.255138	0.258125	0.168515	0.135658	0.102801	0.099814	0.114749	0.087866	0.084879	0.078905	0.078905	0.075918	0.075918	0.072931	0.072931	0.072931	0.072931	0.069944	0.066957	0.066957	0.069944	0.069944	0.066957	0.066957	0.066957	0.066957	0.066957	0.066957	0.066957	0.066957	0.066957	0.066957	0.066957	0.066957	0.066957	0.066957	0.066957	0.066957	0.066957	0.066957	0.066957	0.066957	0.066957	0.066957	0.066957	0.066957
acuI	0.159554	0.171502	0.18345	0.201372	0.201372	0.165528	0.120723	0.09384	0.081892	0.072931	0.069944	0.066957	0.06397	0.06397	0.060983	0.057996	0.057996	0.057996	0.057996	0.055009	0.055009	0.055009	0.055009	0.055009	0.055009	0.055009	0.055009	0.055009	0.055009	0.055009	0.052022	0.052022	0.052022	0.052022	0.052022	0.052022	0.052022	0.052022	0.052022	0.052022	0.052022	0.052022	0.052022	0.052022	0.052022	0.052022	0.052022	0.052022	0.052022
fadJ	0.228255	0.24319	0.267086	0.296956	0.3328	0.553838	0.159554	0.138645	0.105788	0.102801	0.096827	0.090853	0.087866	0.087866	0.084879	0.084879	0.081892	0.081892	0.081892	0.078905	0.078905	0.075918	0.075918	0.072931	0.075918	0.072931	0.072931	0.072931	0.072931	0.072931	0.072931	0.072931	0.075918	0.069944	0.069944	0.072931	0.069944	0.072931	0.072931	0.072931	0.072931	0.072931	0.072931	0.072931	0.072931	0.069944	0.069944	0.069944	0.069944
pheP	0.18345	0.192411	0.207346	0.225268	0.24319	0.252151	0.150593	0.108775	0.099814	0.090853	0.087866	0.084879	0.081892	0.078905	0.078905	0.075918	0.075918	0.072931	0.072931	0.072931	0.072931	0.069944	0.069944	0.069944	0.069944	0.066957	0.066957	0.066957	0.066957	0.066957	0.066957	0.066957	0.066957	0.06397	0.06397	0.06397	0.06397	0.06397	0.06397	0.06397	0.06397	0.06397	0.06397	0.06397	0.06397	0.06397	0.060983	0.060983	0.060983
lplA	0.228255	0.237216	0.255138	0.282021	0.344748	0.195398	0.210333	0.126697	0.114749	0.105788	0.099814	0.096827	0.096827	0.090853	0.090853	0.087866	0.087866	0.084879	0.084879	0.084879	0.081892	0.081892	0.081892	0.081892	0.078905	0.078905	0.078905	0.078905	0.078905	0.078905	0.078905	0.075918	0.075918	0.075918	0.075918	0.075918	0.075918	0.075918	0.072931	0.072931	0.072931	0.072931	0.072931	0.072931	0.072931	0.072931	0.072931	0.072931	0.072931
yejB	0.21332	0.222281	0.24319	0.264099	0.282021	0.299943	0.186437	0.129684	0.102801	0.096827	0.090853	0.087866	0.084879	0.081892	0.081892	0.078905	0.078905	0.078905	0.075918	0.075918	0.075918	0.072931	0.072931	0.072931	0.072931	0.069944	0.069944	0.072931	0.069944	0.069944	0.069944	0.069944	0.069944	0.069944	0.066957	0.069944	0.066957	0.069944	0.069944	0.066957	0.066957	0.066957	0.066957	0.066957	0.066957	0.066957	0.066957	0.066957	0.066957
amtB	0.198385	0.207346	0.225268	0.246177	0.267086	0.210333	0.141632	0.114749	0.102801	0.09384	0.087866	0.084879	0.078905	0.078905	0.075918	0.075918	0.075918	0.072931	0.072931	0.069944	0.069944	0.069944	0.066957	0.066957	0.066957	0.066957	0.066957	0.06397	0.06397	0.06397	0.06397	0.06397	0.06397	0.06397	0.06397	0.06397	0.060983	0.06397	0.06397	0.060983	0.060983	0.060983	0.060983	0.060983	0.060983	0.060983	0.060983	0.060983	0.060983
thiG	0.129684	0.132671	0.138645	0.147606	0.156567	0.147606	0.144619	0.105788	0.09384	0.087866	0.081892	0.078905	0.075918	0.075918	0.072931	0.072931	0.069944	0.069944	0.069944	0.066957	0.066957	0.066957	0.066957	0.066957	0.06397	0.06397	0.06397	0.06397	0.06397	0.06397	0.060983	0.060983	0.060983	0.060983	0.057996	0.057996	0.057996	0.057996	0.057996	0.057996	0.057996	0.057996	0.057996	0.057996	0.057996	0.057996	0.055009	0.055009	0.057996
dapA	0.18345	0.189424	0.204359	0.219294	0.21332	0.168515	0.120723	0.114749	0.102801	0.096827	0.09384	0.087866	0.084879	0.081892	0.081892	0.078905	0.078905	0.078905	0.075918	0.075918	0.075918	0.072931	0.072931	0.072931	0.072931	0.072931	0.069944	0.069944	0.069944	0.069944	0.069944	0.069944	0.069944	0.066957	0.069944	0.069944	0.066957	0.069944	0.069944	0.069944	0.069944	0.069944	0.066957	0.066957	0.066957	0.066957	0.066957	0.066957	0.066957
hycB	0.189424	0.204359	0.222281	0.246177	0.240203	0.222281	0.165528	0.111762	0.099814	0.090853	0.084879	0.081892	0.081892	0.075918	0.075918	0.072931	0.072931	0.072931	0.072931	0.069944	0.069944	0.069944	0.069944	0.069944	0.066957	0.069944	0.069944	0.069944	0.069944	0.066957	0.066957	0.066957	0.066957	0.066957	0.066957	0.06397	0.066957	0.06397	0.06397	0.06397	0.06397	0.06397	0.06397	0.06397	0.06397	0.06397	0.06397	0.06397	0.06397
glxR	0.204359	0.210333	0.222281	0.240203	0.24319	0.210333	0.165528	0.135658	0.120723	0.111762	0.105788	0.102801	0.096827	0.09384	0.09384	0.090853	0.084879	0.084879	0.081892	0.081892	0.081892	0.078905	0.078905	0.075918	0.075918	0.075918	0.075918	0.072931	0.072931	0.072931	0.072931	0.072931	0.072931	0.069944	0.069944	0.069944	0.069944	0.069944	0.069944	0.069944	0.069944	0.069944	0.069944	0.066957	0.066957	0.066957	0.066957	0.066957	0.066957
fabD	0.189424	0.195398	0.207346	0.225268	0.258125	0.177476	0.225268	0.117736	0.105788	0.099814	0.096827	0.090853	0.090853	0.087866	0.084879	0.084879	0.081892	0.081892	0.081892	0.078905	0.078905	0.078905	0.078905	0.075918	0.075918	0.075918	0.075918	0.075918	0.075918	0.075918	0.072931	0.072931	0.072931	0.072931	0.072931	0.072931	0.072931	0.069944	0.069944	0.069944	0.069944	0.069944	0.069944	0.069944	0.069944	0.069944	0.069944	0.069944	0.069944
menE	0.207346	0.216307	0.234229	0.252151	0.252151	0.204359	0.141632	0.117736	0.105788	0.099814	0.09384	0.090853	0.087866	0.084879	0.084879	0.081892	0.078905	0.078905	0.075918	0.075918	0.075918	0.072931	0.072931	0.069944	0.069944	0.069944	0.069944	0.069944	0.069944	0.069944	0.066957	0.066957	0.069944	0.066957	0.066957	0.066957	0.066957	0.066957	0.066957	0.066957	0.066957	0.066957	0.066957	0.066957	0.066957	0.066957	0.066957	0.06397	0.066957
frlD	0.210333	0.228255	0.249164	0.27306	0.287995	0.198385	0.141632	0.117736	0.102801	0.09384	0.087866	0.084879	0.081892	0.078905	0.078905	0.075918	0.075918	0.072931	0.072931	0.072931	0.069944	0.069944	0.069944	0.069944	0.069944	0.066957	0.066957	0.066957	0.066957	0.066957	0.066957	0.066957	0.066957	0.066957	0.066957	0.066957	0.066957	0.066957	0.066957	0.066957	0.066957	0.066957	0.06397	0.06397	0.066957	0.06397	0.06397	0.06397	0.06397
yjjX	0.204359	0.219294	0.237216	0.258125	0.255138	0.201372	0.15358	0.126697	0.111762	0.102801	0.096827	0.090853	0.087866	0.084879	0.084879	0.081892	0.078905	0.078905	0.078905	0.075918	0.075918	0.072931	0.072931	0.072931	0.072931	0.072931	0.069944	0.069944	0.069944	0.069944	0.069944	0.069944	0.069944	0.069944	0.069944	0.069944	0.069944	0.069944	0.069944	0.069944	0.069944	0.069944	0.069944	0.069944	0.069944	0.069944	0.069944	0.066957	0.066957
hemG	0.210333	0.228255	0.249164	0.27306	0.311891	0.21332	0.150593	0.12371	0.105788	0.096827	0.090853	0.087866	0.081892	0.081892	0.078905	0.078905	0.075918	0.075918	0.072931	0.072931	0.072931	0.069944	0.069944	0.069944	0.069944	0.066957	0.066957	0.066957	0.066957	0.066957	0.066957	0.066957	0.066957	0.066957	0.066957	0.066957	0.06397	0.066957	0.06397	0.066957	0.066957	0.06397	0.06397	0.066957	0.06397	0.06397	0.06397	0.06397	0.06397
rbsA	0.279034	0.293969	0.320852	0.347735	0.371631	0.270073	0.198385	0.162541	0.138645	0.126697	0.120723	0.114749	0.108775	0.105788	0.102801	0.099814	0.099814	0.099814	0.096827	0.09384	0.090853	0.090853	0.090853	0.087866	0.090853	0.087866	0.087866	0.084879	0.084879	0.084879	0.081892	0.081892	0.084879	0.081892	0.084879	0.081892	0.081892	0.081892	0.081892	0.081892	0.081892	0.081892	0.081892	0.081892	0.081892	0.081892	0.081892	0.081892	0.078905
pyrG	0.210333	0.21332	0.222281	0.231242	0.237216	0.231242	0.228255	0.234229	0.225268	0.216307	0.201372	0.174489	0.156567	0.147606	0.138645	0.132671	0.126697	0.120723	0.114749	0.111762	0.108775	0.105788	0.102801	0.099814	0.096827	0.09384	0.09384	0.090853	0.090853	0.087866	0.087866	0.084879	0.084879	0.084879	0.084879	0.084879	0.084879	0.081892	0.081892	0.081892	0.081892	0.081892	0.078905	0.081892	0.078905	0.078905	0.078905	0.078905	0.078905
yfeX	0.150593	0.165528	0.171502	0.180463	0.171502	0.162541	0.126697	0.108775	0.096827	0.09384	0.090853	0.087866	0.084879	0.084879	0.081892	0.081892	0.078905	0.078905	0.078905	0.075918	0.075918	0.072931	0.072931	0.072931	0.072931	0.069944	0.069944	0.066957	0.066957	0.066957	0.066957	0.066957	0.066957	0.06397	0.06397	0.066957	0.06397	0.066957	0.06397	0.06397	0.06397	0.06397	0.06397	0.06397	0.06397	0.060983	0.060983	0.060983	0.060983
fhuA	0.105788	0.105788	0.108775	0.111762	0.114749	0.111762	0.102801	0.090853	0.084879	0.081892	0.078905	0.078905	0.075918	0.075918	0.075918	0.072931	0.072931	0.072931	0.072931	0.069944	0.069944	0.066957	0.066957	0.066957	0.066957	0.066957	0.066957	0.066957	0.06397	0.06397	0.06397	0.06397	0.06397	0.06397	0.06397	0.06397	0.060983	0.060983	0.060983	0.060983	0.060983	0.060983	0.060983	0.060983	0.060983	0.057996	0.057996	0.057996	0.057996
bglF	0.195398	0.204359	0.222281	0.240203	0.264099	0.198385	0.144619	0.120723	0.105788	0.096827	0.090853	0.087866	0.084879	0.081892	0.078905	0.078905	0.078905	0.075918	0.075918	0.072931	0.072931	0.072931	0.072931	0.069944	0.069944	0.069944	0.069944	0.069944	0.069944	0.066957	0.066957	0.066957	0.066957	0.066957	0.066957	0.06397	0.066957	0.06397	0.06397	0.06397	0.06397	0.06397	0.06397	0.06397	0.06397	0.06397	0.06397	0.060983	0.06397
purC	0.192411	0.207346	0.219294	0.234229	0.252151	0.252151	0.237216	0.219294	0.198385	0.174489	0.150593	0.129684	0.114749	0.102801	0.096827	0.090853	0.084879	0.081892	0.081892	0.078905	0.078905	0.078905	0.075918	0.075918	0.072931	0.072931	0.072931	0.072931	0.069944	0.069944	0.069944	0.069944	0.069944	0.069944	0.069944	0.069944	0.069944	0.069944	0.066957	0.066957	0.066957	0.066957	0.066957	0.066957	0.066957	0.066957	0.066957	0.066957	0.066957
artQ	0.264099	0.290982	0.320852	0.353709	0.350722	0.24319	0.180463	0.141632	0.120723	0.111762	0.105788	0.099814	0.09384	0.09384	0.09384	0.090853	0.087866	0.084879	0.084879	0.081892	0.081892	0.078905	0.078905	0.078905	0.078905	0.075918	0.075918	0.075918	0.075918	0.075918	0.075918	0.075918	0.075918	0.072931	0.072931	0.075918	0.072931	0.072931	0.075918	0.072931	0.075918	0.072931	0.072931	0.072931	0.072931	0.072931	0.072931	0.072931	0.069944
uxaB	0.192411	0.201372	0.216307	0.237216	0.231242	0.186437	0.141632	0.12371	0.111762	0.102801	0.096827	0.09384	0.087866	0.087866	0.084879	0.084879	0.081892	0.081892	0.078905	0.078905	0.078905	0.075918	0.075918	0.075918	0.075918	0.075918	0.072931	0.072931	0.072931	0.072931	0.072931	0.072931	0.072931	0.072931	0.072931	0.072931	0.069944	0.069944	0.069944	0.069944	0.069944	0.069944	0.069944	0.069944	0.069944	0.069944	0.069944	0.069944	0.069944
sthA	0.207346	0.219294	0.237216	0.255138	0.249164	0.192411	0.141632	0.12371	0.108775	0.102801	0.096827	0.09384	0.090853	0.087866	0.087866	0.084879	0.084879	0.084879	0.081892	0.081892	0.081892	0.078905	0.078905	0.078905	0.078905	0.078905	0.078905	0.078905	0.078905	0.078905	0.075918	0.075918	0.075918	0.075918	0.075918	0.075918	0.075918	0.075918	0.075918	0.072931	0.075918	0.072931	0.072931	0.072931	0.072931	0.072931	0.072931	0.072931	0.072931
plsX	0.156567	0.162541	0.171502	0.18345	0.189424	0.174489	0.132671	0.099814	0.087866	0.081892	0.075918	0.075918	0.072931	0.069944	0.066957	0.066957	0.066957	0.066957	0.06397	0.06397	0.06397	0.06397	0.06397	0.06397	0.060983	0.06397	0.060983	0.060983	0.060983	0.060983	0.060983	0.060983	0.060983	0.060983	0.060983	0.057996	0.060983	0.057996	0.057996	0.057996	0.057996	0.057996	0.057996	0.057996	0.057996	0.057996	0.057996	0.057996	0.057996
guaA	0.15358	0.159554	0.168515	0.174489	0.18345	0.186437	0.186437	0.177476	0.159554	0.141632	0.12371	0.105788	0.09384	0.090853	0.084879	0.081892	0.078905	0.078905	0.075918	0.075918	0.075918	0.069944	0.069944	0.069944	0.072931	0.069944	0.069944	0.066957	0.066957	0.066957	0.066957	0.066957	0.069944	0.066957	0.066957	0.066957	0.066957	0.066957	0.066957	0.066957	0.066957	0.066957	0.066957	0.066957	0.066957	0.066957	0.066957	0.06397	0.066957
potD	0.162541	0.171502	0.186437	0.204359	0.210333	0.180463	0.129684	0.105788	0.09384	0.084879	0.081892	0.078905	0.075918	0.072931	0.072931	0.069944	0.069944	0.069944	0.066957	0.066957	0.066957	0.06397	0.066957	0.06397	0.066957	0.06397	0.06397	0.06397	0.06397	0.06397	0.06397	0.06397	0.06397	0.06397	0.06397	0.060983	0.060983	0.060983	0.060983	0.060983	0.060983	0.060983	0.060983	0.060983	0.060983	0.060983	0.060983	0.060983	0.060983
asnB	0.186437	0.198385	0.21332	0.228255	0.234229	0.18345	0.132671	0.111762	0.102801	0.096827	0.09384	0.090853	0.084879	0.084879	0.084879	0.081892	0.081892	0.078905	0.078905	0.078905	0.075918	0.075918	0.072931	0.072931	0.072931	0.072931	0.072931	0.069944	0.072931	0.069944	0.069944	0.069944	0.069944	0.066957	0.066957	0.069944	0.066957	0.066957	0.066957	0.066957	0.066957	0.066957	0.066957	0.066957	0.066957	0.06397	0.066957	0.06397	0.06397
cysZ	0.159554	0.168515	0.180463	0.195398	0.210333	0.159554	0.117736	0.096827	0.087866	0.081892	0.081892	0.078905	0.075918	0.072931	0.072931	0.069944	0.069944	0.069944	0.066957	0.066957	0.066957	0.066957	0.06397	0.06397	0.06397	0.06397	0.06397	0.06397	0.06397	0.06397	0.060983	0.060983	0.060983	0.060983	0.060983	0.060983	0.060983	0.060983	0.060983	0.057996	0.060983	0.057996	0.057996	0.057996	0.057996	0.057996	0.057996	0.057996	0.057996
talB	0.15358	0.162541	0.171502	0.186437	0.201372	0.15358	0.114749	0.09384	0.087866	0.081892	0.078905	0.078905	0.075918	0.072931	0.072931	0.069944	0.069944	0.069944	0.066957	0.066957	0.066957	0.06397	0.06397	0.06397	0.06397	0.06397	0.06397	0.060983	0.060983	0.060983	0.060983	0.060983	0.060983	0.060983	0.060983	0.060983	0.057996	0.057996	0.057996	0.057996	0.057996	0.057996	0.057996	0.057996	0.057996	0.057996	0.057996	0.057996	0.057996
pgm	0.150593	0.156567	0.162541	0.171502	0.189424	0.150593	0.114749	0.096827	0.087866	0.084879	0.081892	0.078905	0.075918	0.075918	0.072931	0.072931	0.069944	0.069944	0.069944	0.066957	0.066957	0.066957	0.066957	0.066957	0.06397	0.06397	0.06397	0.06397	0.06397	0.06397	0.06397	0.060983	0.060983	0.060983	0.060983	0.060983	0.060983	0.060983	0.060983	0.057996	0.057996	0.057996	0.057996	0.057996	0.057996	0.057996	0.057996	0.055009	0.055009
nfsB	0.186437	0.198385	0.210333	0.228255	0.267086	0.189424	0.141632	0.114749	0.102801	0.09384	0.090853	0.084879	0.084879	0.081892	0.078905	0.075918	0.075918	0.072931	0.072931	0.072931	0.069944	0.069944	0.069944	0.069944	0.066957	0.066957	0.066957	0.066957	0.066957	0.066957	0.06397	0.06397	0.06397	0.06397	0.06397	0.06397	0.06397	0.06397	0.06397	0.06397	0.060983	0.060983	0.060983	0.060983	0.060983	0.060983	0.060983	0.060983	0.060983
aroG	0.204359	0.216307	0.234229	0.255138	0.285008	0.216307	0.162541	0.132671	0.117736	0.105788	0.099814	0.096827	0.090853	0.090853	0.087866	0.084879	0.084879	0.084879	0.081892	0.081892	0.078905	0.075918	0.075918	0.075918	0.075918	0.072931	0.072931	0.072931	0.072931	0.072931	0.072931	0.069944	0.072931	0.069944	0.069944	0.069944	0.069944	0.069944	0.069944	0.069944	0.066957	0.066957	0.066957	0.066957	0.066957	0.066957	0.066957	0.066957	0.066957
ompF	0.132671	0.138645	0.144619	0.150593	0.150593	0.144619	0.117736	0.099814	0.090853	0.084879	0.081892	0.078905	0.078905	0.072931	0.072931	0.069944	0.069944	0.069944	0.066957	0.066957	0.066957	0.066957	0.06397	0.06397	0.06397	0.06397	0.060983	0.060983	0.060983	0.060983	0.060983	0.060983	0.057996	0.057996	0.057996	0.057996	0.057996	0.057996	0.057996	0.057996	0.057996	0.055009	0.055009	0.055009	0.055009	0.055009	0.055009	0.055009	0.055009
ggt	0.258125	0.27306	0.299943	0.3328	0.305917	0.264099	0.168515	0.135658	0.117736	0.108775	0.102801	0.096827	0.090853	0.090853	0.087866	0.087866	0.084879	0.084879	0.081892	0.087866	0.081892	0.078905	0.078905	0.075918	0.078905	0.075918	0.075918	0.075918	0.072931	0.072931	0.072931	0.072931	0.072931	0.072931	0.072931	0.072931	0.072931	0.072931	0.072931	0.072931	0.072931	0.072931	0.072931	0.072931	0.072931	0.072931	0.072931	0.072931	0.072931
pgl	0.207346	0.216307	0.231242	0.252151	0.261112	0.198385	0.150593	0.129684	0.114749	0.105788	0.102801	0.096827	0.09384	0.090853	0.090853	0.087866	0.087866	0.084879	0.084879	0.084879	0.081892	0.081892	0.081892	0.081892	0.081892	0.078905	0.078905	0.078905	0.078905	0.078905	0.078905	0.075918	0.078905	0.075918	0.075918	0.075918	0.075918	0.075918	0.075918	0.075918	0.075918	0.075918	0.075918	0.075918	0.075918	0.072931	0.072931	0.072931	0.072931
tyrB	0.21332	0.228255	0.249164	0.27306	0.267086	0.204359	0.141632	0.114749	0.099814	0.09384	0.087866	0.084879	0.081892	0.078905	0.078905	0.075918	0.075918	0.075918	0.072931	0.072931	0.072931	0.072931	0.069944	0.069944	0.069944	0.069944	0.069944	0.069944	0.069944	0.066957	0.066957	0.066957	0.066957	0.066957	0.066957	0.066957	0.066957	0.066957	0.066957	0.066957	0.066957	0.06397	0.06397	0.06397	0.066957	0.06397	0.06397	0.06397	0.06397
pepD	0.282021	0.30293	0.329813	0.359683	0.365657	0.296956	0.207346	0.162541	0.135658	0.120723	0.111762	0.105788	0.102801	0.096827	0.09384	0.090853	0.087866	0.087866	0.084879	0.084879	0.081892	0.084879	0.081892	0.081892	0.078905	0.081892	0.078905	0.078905	0.078905	0.078905	0.078905	0.078905	0.075918	0.075918	0.075918	0.075918	0.075918	0.072931	0.072931	0.072931	0.072931	0.072931	0.072931	0.072931	0.072931	0.069944	0.069944	0.069944	0.069944
btuC	0.216307	0.234229	0.255138	0.279034	0.30293	0.210333	0.147606	0.117736	0.102801	0.09384	0.087866	0.084879	0.081892	0.078905	0.075918	0.075918	0.072931	0.072931	0.072931	0.069944	0.069944	0.069944	0.069944	0.066957	0.066957	0.066957	0.066957	0.066957	0.066957	0.066957	0.06397	0.06397	0.06397	0.066957	0.06397	0.06397	0.06397	0.06397	0.06397	0.060983	0.06397	0.06397	0.06397	0.060983	0.060983	0.060983	0.060983	0.060983	0.06397
leuB	0.162541	0.168515	0.177476	0.186437	0.195398	0.177476	0.150593	0.126697	0.111762	0.099814	0.09384	0.087866	0.087866	0.084879	0.081892	0.078905	0.078905	0.075918	0.075918	0.075918	0.072931	0.072931	0.072931	0.072931	0.072931	0.069944	0.069944	0.069944	0.069944	0.069944	0.069944	0.069944	0.069944	0.069944	0.069944	0.066957	0.066957	0.066957	0.066957	0.066957	0.066957	0.066957	0.066957	0.06397	0.066957	0.066957	0.06397	0.06397	0.06397
ygeX	0.147606	0.156567	0.165528	0.174489	0.177476	0.150593	0.117736	0.099814	0.090853	0.084879	0.084879	0.081892	0.081892	0.075918	0.075918	0.075918	0.072931	0.072931	0.072931	0.072931	0.069944	0.072931	0.069944	0.069944	0.069944	0.069944	0.069944	0.069944	0.069944	0.069944	0.066957	0.066957	0.066957	0.066957	0.066957	0.06397	0.066957	0.06397	0.06397	0.06397	0.06397	0.06397	0.06397	0.06397	0.06397	0.060983	0.060983	0.060983	0.060983
pfkA	0.162541	0.162541	0.165528	0.168515	0.165528	0.15358	0.138645	0.120723	0.108775	0.099814	0.096827	0.090853	0.087866	0.087866	0.084879	0.084879	0.081892	0.081892	0.078905	0.078905	0.075918	0.075918	0.072931	0.072931	0.072931	0.072931	0.069944	0.069944	0.069944	0.069944	0.066957	0.066957	0.066957	0.066957	0.066957	0.066957	0.066957	0.066957	0.066957	0.06397	0.06397	0.06397	0.06397	0.06397	0.06397	0.06397	0.060983	0.060983	0.060983
sad	0.198385	0.21332	0.234229	0.252151	0.279034	0.207346	0.147606	0.120723	0.102801	0.09384	0.087866	0.084879	0.081892	0.078905	0.075918	0.075918	0.072931	0.072931	0.072931	0.072931	0.069944	0.066957	0.066957	0.066957	0.069944	0.066957	0.066957	0.06397	0.06397	0.06397	0.06397	0.06397	0.066957	0.06397	0.06397	0.06397	0.06397	0.06397	0.06397	0.06397	0.06397	0.06397	0.06397	0.06397	0.06397	0.06397	0.06397	0.06397	0.06397
fucK	0.192411	0.204359	0.219294	0.240203	0.246177	0.186437	0.138645	0.114749	0.102801	0.09384	0.087866	0.084879	0.081892	0.081892	0.078905	0.078905	0.075918	0.075918	0.072931	0.072931	0.072931	0.072931	0.072931	0.069944	0.069944	0.069944	0.069944	0.069944	0.069944	0.069944	0.069944	0.069944	0.066957	0.066957	0.066957	0.066957	0.066957	0.066957	0.066957	0.066957	0.066957	0.066957	0.066957	0.066957	0.06397	0.06397	0.06397	0.06397	0.06397
putP	0.159554	0.165528	0.177476	0.192411	0.237216	0.165528	0.120723	0.099814	0.090853	0.084879	0.081892	0.078905	0.075918	0.075918	0.072931	0.072931	0.069944	0.069944	0.069944	0.066957	0.066957	0.06397	0.06397	0.06397	0.06397	0.06397	0.06397	0.06397	0.06397	0.060983	0.060983	0.060983	0.060983	0.060983	0.060983	0.060983	0.057996	0.057996	0.060983	0.060983	0.057996	0.057996	0.057996	0.057996	0.057996	0.057996	0.057996	0.057996	0.057996
puuD	0.237216	0.258125	0.285008	0.314878	0.323839	0.228255	0.159554	0.129684	0.111762	0.102801	0.090853	0.087866	0.084879	0.081892	0.078905	0.078905	0.075918	0.075918	0.072931	0.072931	0.072931	0.069944	0.069944	0.069944	0.069944	0.066957	0.066957	0.066957	0.066957	0.066957	0.066957	0.066957	0.066957	0.066957	0.066957	0.066957	0.066957	0.066957	0.06397	0.06397	0.066957	0.06397	0.066957	0.066957	0.06397	0.06397	0.066957	0.06397	0.066957
sgbE	0.234229	0.249164	0.27306	0.30293	0.287995	0.210333	0.144619	0.120723	0.105788	0.096827	0.090853	0.087866	0.081892	0.081892	0.078905	0.078905	0.075918	0.075918	0.072931	0.072931	0.072931	0.069944	0.069944	0.066957	0.069944	0.066957	0.066957	0.066957	0.066957	0.066957	0.066957	0.066957	0.066957	0.066957	0.066957	0.066957	0.066957	0.066957	0.066957	0.06397	0.066957	0.06397	0.06397	0.06397	0.06397	0.06397	0.06397	0.06397	0.06397
gatB	0.132671	0.138645	0.147606	0.156567	0.165528	0.144619	0.111762	0.096827	0.090853	0.084879	0.078905	0.078905	0.075918	0.072931	0.069944	0.072931	0.069944	0.066957	0.066957	0.06397	0.06397	0.06397	0.060983	0.060983	0.060983	0.060983	0.060983	0.060983	0.060983	0.060983	0.057996	0.057996	0.057996	0.057996	0.057996	0.057996	0.057996	0.057996	0.057996	0.057996	0.057996	0.057996	0.057996	0.055009	0.057996	0.057996	0.057996	0.055009	0.057996
accD	0.228255	0.237216	0.249164	0.264099	0.27306	0.267086	0.240203	0.198385	0.162541	0.138645	0.12371	0.111762	0.108775	0.102801	0.096827	0.09384	0.09384	0.090853	0.087866	0.084879	0.081892	0.081892	0.081892	0.078905	0.078905	0.078905	0.078905	0.075918	0.075918	0.075918	0.075918	0.075918	0.072931	0.072931	0.072931	0.072931	0.072931	0.072931	0.069944	0.069944	0.069944	0.069944	0.069944	0.069944	0.069944	0.069944	0.069944	0.069944	0.069944
fadI	0.21332	0.225268	0.24319	0.267086	0.270073	0.216307	0.15358	0.12371	0.105788	0.096827	0.090853	0.087866	0.084879	0.081892	0.078905	0.078905	0.075918	0.075918	0.075918	0.072931	0.072931	0.072931	0.072931	0.072931	0.069944	0.069944	0.069944	0.069944	0.069944	0.069944	0.069944	0.066957	0.066957	0.066957	0.066957	0.069944	0.066957	0.066957	0.066957	0.066957	0.066957	0.066957	0.066957	0.066957	0.066957	0.066957	0.066957	0.066957	0.066957
citX	0.21332	0.225268	0.240203	0.258125	0.255138	0.207346	0.156567	0.129684	0.114749	0.105788	0.099814	0.096827	0.09384	0.090853	0.087866	0.084879	0.084879	0.084879	0.081892	0.081892	0.078905	0.078905	0.078905	0.075918	0.075918	0.075918	0.075918	0.075918	0.075918	0.075918	0.075918	0.072931	0.072931	0.072931	0.072931	0.072931	0.072931	0.072931	0.069944	0.069944	0.069944	0.069944	0.069944	0.066957	0.069944	0.066957	0.066957	0.066957	0.066957
malQ	0.162541	0.171502	0.180463	0.192411	0.192411	0.159554	0.12371	0.105788	0.096827	0.090853	0.090853	0.087866	0.084879	0.084879	0.081892	0.081892	0.078905	0.078905	0.078905	0.075918	0.075918	0.072931	0.069944	0.069944	0.072931	0.069944	0.069944	0.069944	0.069944	0.069944	0.066957	0.066957	0.066957	0.066957	0.066957	0.066957	0.066957	0.066957	0.066957	0.066957	0.06397	0.06397	0.06397	0.06397	0.06397	0.06397	0.06397	0.06397	0.06397
idi	0.189424	0.201372	0.219294	0.240203	0.240203	0.180463	0.129684	0.105788	0.09384	0.087866	0.084879	0.081892	0.078905	0.075918	0.075918	0.072931	0.072931	0.069944	0.069944	0.069944	0.066957	0.066957	0.066957	0.066957	0.066957	0.06397	0.06397	0.06397	0.06397	0.06397	0.06397	0.06397	0.06397	0.06397	0.06397	0.06397	0.06397	0.06397	0.06397	0.060983	0.060983	0.06397	0.06397	0.060983	0.06397	0.060983	0.060983	0.060983	0.060983
dgcZ	0.15358	0.189424	0.165528	0.222281	0.186437	0.150593	0.111762	0.090853	0.081892	0.075918	0.072931	0.069944	0.066957	0.06397	0.06397	0.060983	0.060983	0.060983	0.057996	0.069944	0.057996	0.057996	0.075918	0.057996	0.055009	0.055009	0.055009	0.075918	0.055009	0.057996	0.072931	0.055009	0.055009	0.055009	0.055009	0.052022	0.052022	0.052022	0.052022	0.052022	0.052022	0.052022	0.052022	0.052022	0.052022	0.052022	0.052022	0.052022	0.052022
tktA	0.120723	0.120723	0.12371	0.12371	0.129684	0.108775	0.090853	0.081892	0.078905	0.075918	0.072931	0.072931	0.069944	0.069944	0.069944	0.066957	0.066957	0.066957	0.066957	0.066957	0.06397	0.060983	0.060983	0.060983	0.060983	0.060983	0.057996	0.057996	0.057996	0.057996	0.057996	0.057996	0.057996	0.057996	0.057996	0.057996	0.055009	0.057996	0.057996	0.055009	0.055009	0.055009	0.055009	0.055009	0.055009	0.055009	0.055009	0.055009	0.055009
yibQ	0.177476	0.186437	0.201372	0.219294	0.27306	0.18345	0.132671	0.111762	0.099814	0.09384	0.090853	0.087866	0.084879	0.081892	0.078905	0.078905	0.075918	0.075918	0.075918	0.072931	0.072931	0.072931	0.069944	0.069944	0.069944	0.069944	0.069944	0.066957	0.066957	0.066957	0.066957	0.066957	0.066957	0.066957	0.066957	0.066957	0.066957	0.06397	0.06397	0.06397	0.06397	0.06397	0.06397	0.06397	0.06397	0.06397	0.060983	0.06397	0.060983
ansB	0.18345	0.195398	0.210333	0.231242	0.261112	0.18345	0.135658	0.111762	0.099814	0.09384	0.090853	0.087866	0.084879	0.081892	0.078905	0.078905	0.078905	0.075918	0.075918	0.072931	0.072931	0.069944	0.069944	0.069944	0.069944	0.069944	0.069944	0.066957	0.066957	0.066957	0.066957	0.066957	0.066957	0.066957	0.066957	0.066957	0.06397	0.06397	0.06397	0.06397	0.06397	0.06397	0.06397	0.06397	0.06397	0.060983	0.06397	0.060983	0.060983
gsiD	0.21332	0.228255	0.249164	0.270073	0.30293	0.204359	0.150593	0.126697	0.111762	0.102801	0.096827	0.09384	0.090853	0.087866	0.084879	0.084879	0.081892	0.081892	0.081892	0.078905	0.078905	0.078905	0.075918	0.075918	0.075918	0.075918	0.075918	0.075918	0.075918	0.072931	0.072931	0.072931	0.072931	0.072931	0.072931	0.069944	0.069944	0.069944	0.069944	0.069944	0.069944	0.069944	0.069944	0.069944	0.069944	0.069944	0.066957	0.066957	0.066957
fldB	0.225268	0.237216	0.255138	0.276047	0.27306	0.258125	0.159554	0.129684	0.114749	0.105788	0.099814	0.09384	0.090853	0.087866	0.087866	0.084879	0.084879	0.081892	0.081892	0.078905	0.078905	0.078905	0.078905	0.075918	0.075918	0.075918	0.075918	0.075918	0.072931	0.072931	0.072931	0.072931	0.072931	0.072931	0.072931	0.069944	0.072931	0.069944	0.069944	0.069944	0.069944	0.069944	0.069944	0.069944	0.069944	0.069944	0.069944	0.066957	0.069944
cmtB	0.147606	0.15358	0.165528	0.177476	0.201372	0.156567	0.126697	0.105788	0.09384	0.087866	0.084879	0.081892	0.075918	0.075918	0.075918	0.072931	0.072931	0.072931	0.069944	0.069944	0.069944	0.066957	0.066957	0.066957	0.066957	0.06397	0.06397	0.06397	0.06397	0.06397	0.06397	0.06397	0.06397	0.06397	0.060983	0.06397	0.060983	0.06397	0.06397	0.06397	0.06397	0.06397	0.06397	0.06397	0.060983	0.060983	0.060983	0.060983	0.06397
adiC	0.216307	0.231242	0.252151	0.276047	0.270073	0.21332	0.156567	0.126697	0.111762	0.099814	0.09384	0.087866	0.084879	0.081892	0.078905	0.078905	0.075918	0.075918	0.072931	0.072931	0.072931	0.069944	0.069944	0.069944	0.069944	0.066957	0.066957	0.066957	0.066957	0.066957	0.066957	0.06397	0.066957	0.06397	0.06397	0.06397	0.06397	0.06397	0.06397	0.06397	0.06397	0.06397	0.06397	0.06397	0.06397	0.060983	0.06397	0.06397	0.060983
sodA	0.198385	0.210333	0.225268	0.240203	0.267086	0.222281	0.177476	0.141632	0.120723	0.105788	0.096827	0.09384	0.087866	0.084879	0.081892	0.081892	0.078905	0.078905	0.075918	0.075918	0.075918	0.072931	0.072931	0.072931	0.072931	0.069944	0.069944	0.069944	0.069944	0.066957	0.066957	0.066957	0.069944	0.066957	0.066957	0.066957	0.066957	0.066957	0.066957	0.066957	0.066957	0.066957	0.066957	0.066957	0.066957	0.06397	0.06397	0.06397	0.06397
nepI	0.201372	0.21332	0.231242	0.252151	0.255138	0.171502	0.126697	0.108775	0.096827	0.09384	0.087866	0.084879	0.081892	0.078905	0.078905	0.075918	0.075918	0.072931	0.072931	0.072931	0.072931	0.069944	0.069944	0.069944	0.069944	0.066957	0.066957	0.066957	0.066957	0.066957	0.066957	0.06397	0.06397	0.06397	0.06397	0.06397	0.06397	0.06397	0.06397	0.06397	0.06397	0.06397	0.06397	0.06397	0.06397	0.06397	0.060983	0.060983	0.060983
iscA	0.162541	0.165528	0.168515	0.177476	0.18345	0.177476	0.159554	0.132671	0.114749	0.105788	0.099814	0.09384	0.087866	0.087866	0.084879	0.081892	0.081892	0.078905	0.078905	0.075918	0.075918	0.072931	0.072931	0.072931	0.072931	0.069944	0.069944	0.069944	0.069944	0.069944	0.066957	0.066957	0.066957	0.066957	0.066957	0.066957	0.06397	0.06397	0.06397	0.06397	0.06397	0.06397	0.06397	0.06397	0.060983	0.060983	0.060983	0.060983	0.060983
sseA	0.156567	0.165528	0.177476	0.192411	0.210333	0.156567	0.114749	0.090853	0.081892	0.075918	0.072931	0.069944	0.066957	0.066957	0.06397	0.06397	0.060983	0.060983	0.060983	0.060983	0.057996	0.057996	0.057996	0.057996	0.057996	0.057996	0.057996	0.057996	0.057996	0.057996	0.055009	0.055009	0.055009	0.055009	0.055009	0.055009	0.055009	0.055009	0.055009	0.055009	0.055009	0.055009	0.055009	0.055009	0.055009	0.055009	0.055009	0.055009	0.055009
ulaA	0.204359	0.219294	0.240203	0.264099	0.296956	0.201372	0.144619	0.117736	0.102801	0.096827	0.090853	0.084879	0.081892	0.078905	0.078905	0.075918	0.075918	0.072931	0.072931	0.072931	0.069944	0.069944	0.066957	0.066957	0.066957	0.06397	0.06397	0.06397	0.06397	0.06397	0.06397	0.06397	0.06397	0.060983	0.060983	0.06397	0.060983	0.060983	0.060983	0.06397	0.060983	0.060983	0.060983	0.060983	0.060983	0.060983	0.060983	0.060983	0.060983
ubiC	0.129684	0.129684	0.135658	0.141632	0.147606	0.15358	0.141632	0.12371	0.108775	0.09384	0.087866	0.081892	0.078905	0.075918	0.075918	0.072931	0.072931	0.069944	0.069944	0.069944	0.066957	0.066957	0.06397	0.06397	0.06397	0.06397	0.06397	0.060983	0.060983	0.060983	0.060983	0.060983	0.060983	0.057996	0.057996	0.057996	0.057996	0.057996	0.057996	0.057996	0.057996	0.057996	0.057996	0.057996	0.057996	0.057996	0.057996	0.055009	0.055009
dsdA	0.165528	0.174489	0.186437	0.204359	0.24319	0.171502	0.12371	0.102801	0.09384	0.087866	0.084879	0.081892	0.081892	0.078905	0.075918	0.075918	0.075918	0.072931	0.072931	0.072931	0.072931	0.069944	0.069944	0.069944	0.069944	0.069944	0.069944	0.069944	0.066957	0.066957	0.066957	0.066957	0.066957	0.066957	0.066957	0.06397	0.066957	0.06397	0.06397	0.06397	0.06397	0.06397	0.06397	0.06397	0.06397	0.06397	0.06397	0.06397	0.06397
appA	0.150593	0.156567	0.168515	0.180463	0.204359	0.15358	0.111762	0.09384	0.084879	0.078905	0.075918	0.072931	0.072931	0.069944	0.066957	0.066957	0.06397	0.06397	0.06397	0.06397	0.06397	0.060983	0.060983	0.060983	0.060983	0.060983	0.060983	0.060983	0.057996	0.057996	0.057996	0.057996	0.057996	0.057996	0.057996	0.057996	0.057996	0.057996	0.057996	0.057996	0.055009	0.055009	0.055009	0.055009	0.055009	0.055009	0.055009	0.055009	0.055009
wzzE	0.267086	0.290982	0.320852	0.359683	0.326826	0.231242	0.165528	0.132671	0.111762	0.102801	0.09384	0.087866	0.084879	0.084879	0.081892	0.078905	0.078905	0.078905	0.075918	0.075918	0.072931	0.072931	0.072931	0.069944	0.072931	0.069944	0.069944	0.069944	0.069944	0.069944	0.069944	0.069944	0.069944	0.069944	0.069944	0.069944	0.069944	0.069944	0.069944	0.069944	0.069944	0.069944	0.069944	0.069944	0.069944	0.069944	0.069944	0.069944	0.069944
argD	0.177476	0.186437	0.198385	0.21332	0.216307	0.177476	0.141632	0.117736	0.102801	0.096827	0.090853	0.087866	0.084879	0.081892	0.081892	0.078905	0.078905	0.075918	0.075918	0.072931	0.072931	0.072931	0.072931	0.072931	0.078905	0.069944	0.069944	0.069944	0.069944	0.069944	0.069944	0.069944	0.066957	0.066957	0.066957	0.066957	0.066957	0.066957	0.066957	0.066957	0.066957	0.066957	0.06397	0.06397	0.06397	0.06397	0.06397	0.06397	0.06397
cydB	0.21332	0.225268	0.249164	0.27306	0.282021	0.207346	0.150593	0.129684	0.117736	0.108775	0.102801	0.099814	0.09384	0.09384	0.090853	0.090853	0.087866	0.087866	0.087866	0.084879	0.084879	0.081892	0.081892	0.081892	0.081892	0.078905	0.078905	0.078905	0.078905	0.078905	0.078905	0.075918	0.078905	0.078905	0.075918	0.078905	0.075918	0.075918	0.075918	0.075918	0.075918	0.075918	0.075918	0.075918	0.075918	0.075918	0.075918	0.072931	0.072931
wecD	0.228255	0.246177	0.270073	0.299943	0.282021	0.192411	0.135658	0.111762	0.096827	0.090853	0.087866	0.084879	0.081892	0.081892	0.078905	0.078905	0.075918	0.075918	0.075918	0.072931	0.072931	0.072931	0.072931	0.072931	0.069944	0.069944	0.069944	0.069944	0.069944	0.069944	0.069944	0.066957	0.066957	0.066957	0.066957	0.066957	0.066957	0.066957	0.066957	0.066957	0.066957	0.066957	0.06397	0.06397	0.06397	0.066957	0.06397	0.06397	0.06397
xanP	0.156567	0.162541	0.171502	0.18345	0.189424	0.168515	0.132671	0.111762	0.096827	0.090853	0.087866	0.084879	0.081892	0.081892	0.078905	0.078905	0.075918	0.072931	0.072931	0.072931	0.072931	0.069944	0.069944	0.069944	0.069944	0.066957	0.066957	0.066957	0.066957	0.066957	0.066957	0.066957	0.066957	0.06397	0.06397	0.06397	0.06397	0.06397	0.06397	0.06397	0.06397	0.06397	0.06397	0.06397	0.06397	0.06397	0.060983	0.060983	0.060983
copA	0.21332	0.225268	0.246177	0.270073	0.282021	0.21332	0.147606	0.117736	0.102801	0.096827	0.09384	0.090853	0.087866	0.084879	0.081892	0.081892	0.081892	0.078905	0.078905	0.075918	0.075918	0.075918	0.075918	0.075918	0.072931	0.072931	0.072931	0.072931	0.072931	0.072931	0.072931	0.072931	0.069944	0.072931	0.072931	0.069944	0.069944	0.069944	0.069944	0.069944	0.069944	0.069944	0.069944	0.069944	0.069944	0.069944	0.066957	0.066957	0.066957
zupT	0.189424	0.204359	0.222281	0.246177	0.255138	0.201372	0.156567	0.129684	0.111762	0.099814	0.09384	0.090853	0.087866	0.084879	0.078905	0.078905	0.075918	0.072931	0.072931	0.072931	0.069944	0.069944	0.069944	0.069944	0.066957	0.066957	0.066957	0.066957	0.066957	0.066957	0.066957	0.066957	0.06397	0.066957	0.066957	0.06397	0.06397	0.06397	0.06397	0.06397	0.06397	0.06397	0.06397	0.06397	0.06397	0.06397	0.06397	0.06397	0.06397
pgpB	0.096827	0.099814	0.105788	0.111762	0.111762	0.099814	0.081892	0.069944	0.066957	0.06397	0.060983	0.060983	0.060983	0.057996	0.057996	0.057996	0.055009	0.055009	0.055009	0.055009	0.055009	0.055009	0.055009	0.055009	0.052022	0.052022	0.052022	0.052022	0.052022	0.052022	0.052022	0.052022	0.052022	0.052022	0.052022	0.049035	0.052022	0.049035	0.049035	0.049035	0.049035	0.049035	0.049035	0.049035	0.049035	0.049035	0.049035	0.049035	0.049035
lptF	0.276047	0.287995	0.299943	0.308904	0.308904	0.261112	0.21332	0.18345	0.162541	0.144619	0.135658	0.129684	0.120723	0.114749	0.108775	0.105788	0.099814	0.096827	0.096827	0.09384	0.090853	0.087866	0.087866	0.084879	0.084879	0.084879	0.081892	0.081892	0.081892	0.078905	0.078905	0.078905	0.078905	0.075918	0.078905	0.075918	0.075918	0.075918	0.075918	0.075918	0.075918	0.075918	0.075918	0.075918	0.075918	0.075918	0.072931	0.072931	0.072931
fabG	0.150593	0.159554	0.171502	0.189424	0.204359	0.150593	0.111762	0.090853	0.081892	0.078905	0.075918	0.072931	0.069944	0.066957	0.066957	0.06397	0.06397	0.06397	0.060983	0.060983	0.060983	0.060983	0.060983	0.060983	0.060983	0.057996	0.057996	0.057996	0.057996	0.057996	0.057996	0.057996	0.057996	0.057996	0.057996	0.057996	0.057996	0.057996	0.057996	0.055009	0.057996	0.055009	0.055009	0.055009	0.055009	0.055009	0.055009	0.055009	0.055009
nupC	0.290982	0.311891	0.335787	0.350722	0.350722	0.264099	0.186437	0.150593	0.129684	0.114749	0.105788	0.099814	0.096827	0.09384	0.090853	0.087866	0.087866	0.084879	0.084879	0.081892	0.081892	0.078905	0.078905	0.078905	0.078905	0.075918	0.075918	0.075918	0.075918	0.072931	0.072931	0.075918	0.072931	0.072931	0.072931	0.072931	0.072931	0.072931	0.072931	0.069944	0.069944	0.069944	0.069944	0.069944	0.069944	0.069944	0.069944	0.069944	0.069944
ghxQ	0.234229	0.252151	0.276047	0.305917	0.308904	0.21332	0.15358	0.126697	0.111762	0.102801	0.096827	0.090853	0.087866	0.084879	0.084879	0.081892	0.081892	0.078905	0.078905	0.075918	0.075918	0.075918	0.075918	0.072931	0.072931	0.072931	0.072931	0.072931	0.072931	0.069944	0.069944	0.069944	0.069944	0.069944	0.069944	0.069944	0.069944	0.069944	0.069944	0.069944	0.069944	0.066957	0.066957	0.066957	0.066957	0.066957	0.066957	0.066957	0.066957
mmuP	0.270073	0.285008	0.305917	0.3328	0.347735	0.261112	0.186437	0.144619	0.126697	0.114749	0.108775	0.105788	0.099814	0.096827	0.09384	0.090853	0.090853	0.087866	0.084879	0.084879	0.084879	0.084879	0.081892	0.081892	0.081892	0.078905	0.078905	0.078905	0.078905	0.078905	0.078905	0.075918	0.075918	0.075918	0.075918	0.075918	0.075918	0.075918	0.075918	0.075918	0.072931	0.072931	0.072931	0.072931	0.072931	0.072931	0.072931	0.072931	0.072931
gltL	0.195398	0.210333	0.231242	0.249164	0.27306	0.210333	0.15358	0.126697	0.111762	0.102801	0.096827	0.09384	0.090853	0.087866	0.084879	0.081892	0.081892	0.078905	0.078905	0.075918	0.075918	0.075918	0.075918	0.072931	0.072931	0.072931	0.069944	0.069944	0.069944	0.069944	0.069944	0.069944	0.066957	0.066957	0.066957	0.066957	0.066957	0.066957	0.066957	0.066957	0.066957	0.066957	0.06397	0.06397	0.06397	0.06397	0.06397	0.06397	0.06397
gloB	0.168515	0.177476	0.195398	0.216307	0.231242	0.231242	0.117736	0.099814	0.090853	0.084879	0.081892	0.078905	0.075918	0.072931	0.072931	0.069944	0.069944	0.069944	0.069944	0.066957	0.066957	0.066957	0.066957	0.066957	0.066957	0.066957	0.06397	0.06397	0.06397	0.06397	0.06397	0.06397	0.06397	0.06397	0.06397	0.06397	0.06397	0.06397	0.06397	0.06397	0.06397	0.06397	0.06397	0.06397	0.060983	0.060983	0.060983	0.060983	0.060983
trpE	0.216307	0.228255	0.249164	0.27306	0.287995	0.21332	0.138645	0.117736	0.102801	0.096827	0.090853	0.087866	0.084879	0.081892	0.081892	0.078905	0.078905	0.075918	0.075918	0.072931	0.072931	0.072931	0.072931	0.069944	0.069944	0.069944	0.069944	0.069944	0.069944	0.069944	0.069944	0.066957	0.066957	0.066957	0.066957	0.066957	0.066957	0.066957	0.066957	0.066957	0.066957	0.066957	0.06397	0.066957	0.066957	0.06397	0.06397	0.06397	0.06397
glyA	0.231242	0.249164	0.27306	0.30293	0.3328	0.368644	0.156567	0.129684	0.114749	0.102801	0.09384	0.090853	0.087866	0.084879	0.081892	0.081892	0.078905	0.078905	0.075918	0.075918	0.072931	0.072931	0.072931	0.072931	0.072931	0.072931	0.069944	0.069944	0.069944	0.069944	0.069944	0.069944	0.066957	0.066957	0.066957	0.066957	0.066957	0.066957	0.066957	0.066957	0.066957	0.066957	0.066957	0.066957	0.066957	0.066957	0.06397	0.06397	0.06397
lsrD	0.189424	0.204359	0.222281	0.24319	0.270073	0.201372	0.135658	0.114749	0.099814	0.09384	0.087866	0.084879	0.081892	0.081892	0.078905	0.075918	0.075918	0.075918	0.072931	0.072931	0.072931	0.069944	0.069944	0.069944	0.069944	0.069944	0.066957	0.066957	0.066957	0.066957	0.066957	0.066957	0.066957	0.066957	0.066957	0.06397	0.06397	0.06397	0.06397	0.06397	0.06397	0.06397	0.06397	0.06397	0.06397	0.06397	0.06397	0.06397	0.06397
entF	0.192411	0.201372	0.219294	0.237216	0.264099	0.231242	0.165528	0.126697	0.111762	0.099814	0.09384	0.090853	0.084879	0.084879	0.081892	0.081892	0.078905	0.078905	0.075918	0.075918	0.075918	0.072931	0.072931	0.072931	0.072931	0.072931	0.069944	0.069944	0.069944	0.069944	0.069944	0.069944	0.069944	0.069944	0.066957	0.069944	0.066957	0.066957	0.066957	0.066957	0.066957	0.066957	0.066957	0.066957	0.066957	0.066957	0.06397	0.06397	0.06397
glnA	0.21332	0.231242	0.255138	0.276047	0.296956	0.285008	0.261112	0.21332	0.165528	0.126697	0.114749	0.105788	0.096827	0.09384	0.087866	0.087866	0.084879	0.084879	0.084879	0.081892	0.081892	0.078905	0.078905	0.078905	0.078905	0.075918	0.075918	0.075918	0.072931	0.072931	0.072931	0.072931	0.072931	0.072931	0.072931	0.072931	0.072931	0.072931	0.072931	0.072931	0.072931	0.072931	0.072931	0.072931	0.072931	0.072931	0.072931	0.072931	0.069944
ubiI	0.21332	0.225268	0.24319	0.267086	0.314878	0.270073	0.186437	0.150593	0.129684	0.111762	0.099814	0.09384	0.090853	0.084879	0.084879	0.081892	0.081892	0.078905	0.078905	0.075918	0.075918	0.075918	0.075918	0.075918	0.072931	0.072931	0.072931	0.072931	0.072931	0.072931	0.069944	0.069944	0.069944	0.069944	0.069944	0.069944	0.069944	0.066957	0.069944	0.066957	0.069944	0.066957	0.066957	0.066957	0.066957	0.066957	0.066957	0.066957	0.066957
hemA	0.171502	0.177476	0.189424	0.201372	0.228255	0.216307	0.21332	0.201372	0.177476	0.15358	0.141632	0.126697	0.114749	0.102801	0.096827	0.090853	0.084879	0.081892	0.078905	0.075918	0.072931	0.069944	0.069944	0.066957	0.066957	0.066957	0.06397	0.06397	0.06397	0.06397	0.06397	0.060983	0.060983	0.060983	0.060983	0.060983	0.060983	0.060983	0.060983	0.060983	0.060983	0.060983	0.060983	0.060983	0.060983	0.060983	0.060983	0.057996	0.057996
rutC	0.299943	0.323839	0.36267	0.416436	0.604617	0.261112	0.186437	0.147606	0.126697	0.117736	0.111762	0.102801	0.099814	0.096827	0.096827	0.09384	0.09384	0.090853	0.087866	0.087866	0.084879	0.084879	0.084879	0.084879	0.081892	0.081892	0.081892	0.081892	0.081892	0.081892	0.081892	0.078905	0.078905	0.078905	0.078905	0.078905	0.078905	0.075918	0.075918	0.075918	0.075918	0.075918	0.075918	0.075918	0.075918	0.075918	0.075918	0.072931	0.075918
mtn	0.305917	0.329813	0.368644	0.413449	0.410462	0.500072	0.210333	0.162541	0.135658	0.12371	0.117736	0.108775	0.105788	0.102801	0.099814	0.096827	0.09384	0.09384	0.090853	0.090853	0.087866	0.087866	0.087866	0.084879	0.084879	0.084879	0.084879	0.084879	0.084879	0.081892	0.081892	0.081892	0.078905	0.078905	0.078905	0.078905	0.078905	0.078905	0.078905	0.078905	0.078905	0.075918	0.075918	0.075918	0.075918	0.075918	0.075918	0.075918	0.075918
caiD	0.255138	0.27306	0.299943	0.3328	0.329813	0.461241	0.231242	0.144619	0.126697	0.117736	0.111762	0.105788	0.102801	0.099814	0.096827	0.096827	0.09384	0.090853	0.090853	0.087866	0.087866	0.084879	0.084879	0.084879	0.084879	0.081892	0.081892	0.081892	0.081892	0.078905	0.078905	0.078905	0.078905	0.078905	0.078905	0.075918	0.078905	0.075918	0.075918	0.075918	0.075918	0.075918	0.075918	0.072931	0.072931	0.072931	0.072931	0.072931	0.072931
ctrl_4	0.210333	0.228255	0.249164	0.270073	0.240203	0.201372	0.129684	0.114749	0.102801	0.09384	0.087866	0.081892	0.078905	0.075918	0.075918	0.072931	0.072931	0.072931	0.072931	0.069944	0.069944	0.069944	0.069944	0.069944	0.069944	0.066957	0.069944	0.066957	0.066957	0.066957	0.069944	0.066957	0.066957	0.066957	0.066957	0.066957	0.066957	0.066957	0.066957	0.066957	0.066957	0.066957	0.066957	0.06397	0.066957	0.066957	0.06397	0.066957	0.06397
potC	0.293969	0.317865	0.347735	0.389553	0.365657	0.237216	0.162541	0.135658	0.120723	0.117736	0.105788	0.099814	0.09384	0.090853	0.090853	0.087866	0.087866	0.084879	0.084879	0.081892	0.081892	0.081892	0.078905	0.078905	0.078905	0.078905	0.078905	0.078905	0.078905	0.078905	0.075918	0.075918	0.075918	0.075918	0.075918	0.075918	0.075918	0.072931	0.075918	0.075918	0.072931	0.072931	0.072931	0.072931	0.072931	0.072931	0.072931	0.072931	0.072931
ddlA	0.24319	0.261112	0.287995	0.314878	0.282021	0.204359	0.24319	0.141632	0.120723	0.111762	0.102801	0.099814	0.096827	0.090853	0.090853	0.090853	0.087866	0.087866	0.084879	0.084879	0.084879	0.087866	0.084879	0.084879	0.081892	0.084879	0.081892	0.084879	0.084879	0.084879	0.081892	0.081892	0.081892	0.078905	0.081892	0.078905	0.078905	0.078905	0.081892	0.078905	0.078905	0.078905	0.078905	0.078905	0.078905	0.078905	0.075918	0.078905	0.078905
nagE	0.270073	0.285008	0.308904	0.335787	0.30293	0.311891	0.326826	0.132671	0.126697	0.114749	0.105788	0.099814	0.096827	0.096827	0.09384	0.090853	0.090853	0.087866	0.084879	0.084879	0.084879	0.081892	0.081892	0.081892	0.078905	0.078905	0.078905	0.078905	0.075918	0.075918	0.075918	0.075918	0.075918	0.075918	0.072931	0.075918	0.072931	0.072931	0.069944	0.072931	0.069944	0.072931	0.072931	0.069944	0.069944	0.069944	0.069944	0.069944	0.069944
srlD	0.21332	0.234229	0.249164	0.270073	0.237216	0.21332	0.132671	0.111762	0.102801	0.096827	0.090853	0.087866	0.084879	0.081892	0.081892	0.078905	0.078905	0.075918	0.075918	0.081892	0.072931	0.072931	0.072931	0.072931	0.072931	0.069944	0.069944	0.069944	0.069944	0.066957	0.069944	0.066957	0.066957	0.066957	0.066957	0.066957	0.066957	0.066957	0.066957	0.066957	0.066957	0.066957	0.066957	0.066957	0.066957	0.06397	0.06397	0.06397	0.06397
adhE	0.290982	0.311891	0.341761	0.377605	0.326826	0.320852	0.470202	0.144619	0.126697	0.120723	0.111762	0.105788	0.099814	0.099814	0.096827	0.09384	0.09384	0.090853	0.090853	0.090853	0.087866	0.087866	0.087866	0.084879	0.084879	0.084879	0.084879	0.084879	0.081892	0.081892	0.081892	0.081892	0.081892	0.081892	0.081892	0.081892	0.078905	0.078905	0.078905	0.078905	0.078905	0.078905	0.078905	0.078905	0.078905	0.078905	0.078905	0.078905	0.075918
serB	0.114749	0.117736	0.120723	0.120723	0.12371	0.12371	0.126697	0.129684	0.135658	0.12371	0.135658	0.159554	0.114749	0.159554	0.111762	0.195398	0.078905	0.075918	0.072931	0.072931	0.069944	0.069944	0.066957	0.066957	0.066957	0.06397	0.06397	0.06397	0.060983	0.060983	0.060983	0.060983	0.060983	0.057996	0.057996	0.057996	0.057996	0.057996	0.057996	0.060983	0.057996	0.057996	0.055009	0.055009	0.055009	0.055009	0.055009	0.055009	0.055009
nuoB	0.228255	0.237216	0.252151	0.267086	0.267086	0.228255	0.162541	0.135658	0.120723	0.108775	0.102801	0.096827	0.09384	0.087866	0.087866	0.084879	0.084879	0.081892	0.081892	0.078905	0.078905	0.078905	0.075918	0.075918	0.075918	0.075918	0.072931	0.072931	0.072931	0.072931	0.072931	0.069944	0.069944	0.069944	0.069944	0.069944	0.069944	0.069944	0.069944	0.069944	0.069944	0.069944	0.069944	0.066957	0.066957	0.066957	0.066957	0.066957	0.066957
mhpA	0.234229	0.246177	0.267086	0.287995	0.374618	0.186437	0.311891	0.120723	0.114749	0.102801	0.096827	0.09384	0.087866	0.084879	0.084879	0.081892	0.081892	0.078905	0.078905	0.075918	0.075918	0.075918	0.075918	0.072931	0.072931	0.069944	0.069944	0.069944	0.069944	0.069944	0.066957	0.066957	0.066957	0.066957	0.066957	0.066957	0.066957	0.066957	0.066957	0.066957	0.066957	0.066957	0.066957	0.066957	0.06397	0.06397	0.06397	0.06397	0.06397
lpxB	0.192411	0.21332	0.237216	0.246177	0.249164	0.24319	0.228255	0.210333	0.195398	0.18345	0.177476	0.165528	0.159554	0.15358	0.144619	0.135658	0.126697	0.120723	0.114749	0.108775	0.102801	0.099814	0.096827	0.09384	0.090853	0.087866	0.087866	0.084879	0.081892	0.081892	0.081892	0.081892	0.078905	0.078905	0.078905	0.078905	0.078905	0.075918	0.075918	0.075918	0.075918	0.075918	0.075918	0.072931	0.072931	0.072931	0.072931	0.072931	0.072931
arnA	0.21332	0.231242	0.252151	0.276047	0.246177	0.285008	0.120723	0.108775	0.105788	0.090853	0.084879	0.078905	0.078905	0.075918	0.072931	0.072931	0.072931	0.072931	0.069944	0.069944	0.066957	0.069944	0.066957	0.066957	0.066957	0.066957	0.06397	0.066957	0.066957	0.066957	0.06397	0.066957	0.066957	0.06397	0.06397	0.06397	0.06397	0.06397	0.06397	0.06397	0.06397	0.06397	0.06397	0.06397	0.060983	0.060983	0.060983	0.060983	0.060983
gltK	0.261112	0.279034	0.30293	0.326826	0.290982	0.216307	0.147606	0.165528	0.114749	0.108775	0.099814	0.096827	0.09384	0.090853	0.087866	0.087866	0.084879	0.084879	0.081892	0.081892	0.078905	0.078905	0.078905	0.078905	0.075918	0.075918	0.075918	0.075918	0.075918	0.075918	0.075918	0.075918	0.075918	0.075918	0.072931	0.072931	0.072931	0.072931	0.072931	0.072931	0.072931	0.072931	0.072931	0.072931	0.072931	0.072931	0.072931	0.069944	0.072931
anmK	0.320852	0.347735	0.377605	0.419423	0.410462	0.616565	0.222281	0.174489	0.144619	0.129684	0.117736	0.111762	0.105788	0.102801	0.099814	0.096827	0.09384	0.09384	0.090853	0.090853	0.087866	0.087866	0.084879	0.084879	0.084879	0.084879	0.081892	0.081892	0.081892	0.081892	0.081892	0.081892	0.081892	0.078905	0.081892	0.078905	0.078905	0.078905	0.078905	0.078905	0.078905	0.078905	0.078905	0.078905	0.078905	0.078905	0.078905	0.078905	0.078905
ascF	0.231242	0.252151	0.276047	0.308904	0.27306	0.192411	0.147606	0.12371	0.102801	0.096827	0.090853	0.084879	0.081892	0.078905	0.078905	0.075918	0.075918	0.075918	0.072931	0.072931	0.069944	0.069944	0.069944	0.069944	0.066957	0.069944	0.066957	0.066957	0.066957	0.066957	0.066957	0.066957	0.066957	0.066957	0.066957	0.06397	0.066957	0.066957	0.06397	0.06397	0.066957	0.066957	0.06397	0.06397	0.06397	0.06397	0.066957	0.06397	0.06397
ybjI	0.30293	0.323839	0.347735	0.359683	0.350722	0.27306	0.195398	0.159554	0.135658	0.12371	0.114749	0.108775	0.102801	0.099814	0.099814	0.096827	0.09384	0.090853	0.090853	0.090853	0.087866	0.087866	0.084879	0.084879	0.084879	0.081892	0.081892	0.081892	0.078905	0.078905	0.078905	0.078905	0.078905	0.078905	0.078905	0.078905	0.078905	0.078905	0.075918	0.075918	0.075918	0.075918	0.075918	0.075918	0.075918	0.075918	0.075918	0.072931	0.072931
aroA	0.189424	0.198385	0.201372	0.210333	0.216307	0.225268	0.225268	0.222281	0.216307	0.204359	0.192411	0.180463	0.165528	0.147606	0.129684	0.114749	0.105788	0.096827	0.09384	0.087866	0.084879	0.081892	0.081892	0.078905	0.078905	0.075918	0.075918	0.072931	0.072931	0.069944	0.069944	0.069944	0.069944	0.069944	0.066957	0.069944	0.066957	0.066957	0.066957	0.066957	0.066957	0.066957	0.066957	0.066957	0.066957	0.06397	0.06397	0.06397	0.06397
glpD	0.216307	0.237216	0.261112	0.293969	0.276047	0.186437	0.141632	0.120723	0.099814	0.09384	0.087866	0.084879	0.081892	0.078905	0.078905	0.075918	0.075918	0.072931	0.072931	0.072931	0.072931	0.069944	0.069944	0.069944	0.069944	0.066957	0.069944	0.066957	0.066957	0.066957	0.066957	0.066957	0.066957	0.066957	0.06397	0.066957	0.066957	0.066957	0.06397	0.066957	0.066957	0.066957	0.066957	0.066957	0.066957	0.066957	0.066957	0.066957	0.06397
ccmE	0.255138	0.264099	0.293969	0.30293	0.287995	0.225268	0.180463	0.147606	0.126697	0.117736	0.111762	0.105788	0.102801	0.099814	0.096827	0.09384	0.090853	0.090853	0.087866	0.087866	0.084879	0.084879	0.084879	0.081892	0.081892	0.081892	0.081892	0.081892	0.078905	0.078905	0.078905	0.078905	0.078905	0.075918	0.075918	0.075918	0.075918	0.075918	0.075918	0.075918	0.075918	0.075918	0.075918	0.072931	0.072931	0.072931	0.072931	0.072931	0.072931
cfa	0.350722	0.374618	0.404488	0.443319	0.416436	0.249164	0.177476	0.147606	0.135658	0.126697	0.120723	0.114749	0.108775	0.105788	0.105788	0.102801	0.099814	0.096827	0.096827	0.09384	0.09384	0.090853	0.090853	0.090853	0.090853	0.087866	0.087866	0.087866	0.087866	0.087866	0.084879	0.087866	0.084879	0.087866	0.084879	0.084879	0.084879	0.084879	0.084879	0.084879	0.084879	0.084879	0.084879	0.081892	0.081892	0.084879	0.081892	0.081892	0.081892
yfeW	0.326826	0.347735	0.371631	0.42241	0.404488	0.285008	0.210333	0.168515	0.144619	0.132671	0.12371	0.117736	0.111762	0.108775	0.105788	0.105788	0.102801	0.099814	0.096827	0.096827	0.09384	0.09384	0.090853	0.090853	0.090853	0.090853	0.087866	0.087866	0.087866	0.087866	0.084879	0.084879	0.084879	0.084879	0.084879	0.084879	0.084879	0.081892	0.081892	0.081892	0.081892	0.081892	0.081892	0.081892	0.078905	0.078905	0.078905	0.078905	0.078905
clcA	0.27306	0.290982	0.314878	0.350722	0.338774	0.24319	0.177476	0.147606	0.126697	0.120723	0.111762	0.108775	0.105788	0.099814	0.099814	0.096827	0.09384	0.09384	0.09384	0.090853	0.090853	0.087866	0.087866	0.087866	0.087866	0.084879	0.084879	0.084879	0.084879	0.081892	0.081892	0.081892	0.081892	0.081892	0.078905	0.081892	0.081892	0.081892	0.078905	0.078905	0.078905	0.078905	0.078905	0.078905	0.078905	0.078905	0.078905	0.078905	0.075918
ynfF	0.09384	0.09384	0.09384	0.096827	0.099814	0.09384	0.087866	0.081892	0.075918	0.072931	0.072931	0.072931	0.069944	0.069944	0.066957	0.06397	0.066957	0.06397	0.06397	0.06397	0.06397	0.060983	0.06397	0.06397	0.060983	0.057996	0.060983	0.057996	0.057996	0.057996	0.057996	0.057996	0.055009	0.057996	0.055009	0.057996	0.057996	0.057996	0.055009	0.057996	0.055009	0.055009	0.055009	0.055009	0.055009	0.055009	0.055009	0.055009	0.055009
atpF	0.207346	0.219294	0.234229	0.252151	0.276047	0.282021	0.249164	0.186437	0.147606	0.135658	0.114749	0.105788	0.099814	0.096827	0.09384	0.090853	0.087866	0.084879	0.084879	0.081892	0.081892	0.078905	0.078905	0.078905	0.078905	0.075918	0.075918	0.075918	0.075918	0.075918	0.075918	0.072931	0.072931	0.072931	0.072931	0.072931	0.072931	0.072931	0.069944	0.069944	0.069944	0.069944	0.069944	0.069944	0.069944	0.069944	0.069944	0.069944	0.069944
lnt	0.30293	0.335787	0.365657	0.380592	0.329813	0.276047	0.21332	0.168515	0.147606	0.132671	0.120723	0.114749	0.111762	0.105788	0.102801	0.099814	0.096827	0.09384	0.090853	0.090853	0.087866	0.087866	0.087866	0.087866	0.084879	0.084879	0.084879	0.084879	0.084879	0.084879	0.081892	0.084879	0.081892	0.081892	0.081892	0.081892	0.081892	0.081892	0.081892	0.081892	0.078905	0.081892	0.081892	0.081892	0.078905	0.078905	0.081892	0.078905	0.078905
acnA	0.30293	0.326826	0.356696	0.398514	0.374618	0.290982	0.228255	0.177476	0.132671	0.120723	0.114749	0.108775	0.105788	0.102801	0.099814	0.096827	0.09384	0.09384	0.090853	0.090853	0.087866	0.087866	0.087866	0.087866	0.084879	0.084879	0.084879	0.084879	0.084879	0.084879	0.081892	0.081892	0.081892	0.081892	0.081892	0.078905	0.078905	0.078905	0.078905	0.078905	0.081892	0.078905	0.078905	0.078905	0.075918	0.078905	0.075918	0.075918	0.078905
mepH	0.296956	0.320852	0.347735	0.389553	0.335787	0.287995	0.192411	0.156567	0.135658	0.126697	0.117736	0.111762	0.108775	0.105788	0.102801	0.099814	0.096827	0.096827	0.09384	0.090853	0.087866	0.087866	0.087866	0.087866	0.084879	0.084879	0.084879	0.084879	0.081892	0.081892	0.081892	0.081892	0.081892	0.081892	0.078905	0.078905	0.078905	0.078905	0.078905	0.078905	0.078905	0.078905	0.075918	0.075918	0.075918	0.078905	0.078905	0.075918	0.075918
yceG	0.27306	0.276047	0.296956	0.317865	0.305917	0.228255	0.165528	0.135658	0.114749	0.105788	0.096827	0.09384	0.087866	0.087866	0.084879	0.081892	0.081892	0.078905	0.078905	0.075918	0.075918	0.072931	0.072931	0.072931	0.072931	0.069944	0.069944	0.069944	0.069944	0.069944	0.069944	0.066957	0.069944	0.069944	0.066957	0.066957	0.066957	0.066957	0.066957	0.066957	0.066957	0.066957	0.066957	0.066957	0.066957	0.066957	0.066957	0.066957	0.066957
glcE	0.293969	0.314878	0.344748	0.380592	0.347735	0.255138	0.192411	0.150593	0.135658	0.117736	0.111762	0.105788	0.102801	0.099814	0.096827	0.09384	0.09384	0.090853	0.087866	0.087866	0.087866	0.084879	0.084879	0.084879	0.084879	0.084879	0.081892	0.081892	0.081892	0.081892	0.081892	0.081892	0.078905	0.078905	0.078905	0.078905	0.078905	0.078905	0.078905	0.078905	0.078905	0.078905	0.075918	0.075918	0.075918	0.075918	0.078905	0.078905	0.075918
cpdA	0.264099	0.290982	0.317865	0.347735	0.335787	0.267086	0.192411	0.147606	0.120723	0.105788	0.096827	0.090853	0.084879	0.081892	0.081892	0.078905	0.075918	0.075918	0.072931	0.072931	0.072931	0.072931	0.069944	0.069944	0.069944	0.069944	0.069944	0.069944	0.069944	0.069944	0.066957	0.069944	0.066957	0.066957	0.066957	0.066957	0.066957	0.066957	0.066957	0.066957	0.06397	0.066957	0.066957	0.06397	0.06397	0.06397	0.06397	0.06397	0.06397
menH	0.290982	0.311891	0.335787	0.386566	0.371631	0.290982	0.210333	0.168515	0.138645	0.12371	0.114749	0.108775	0.105788	0.099814	0.099814	0.09384	0.09384	0.090853	0.090853	0.087866	0.087866	0.084879	0.084879	0.084879	0.084879	0.084879	0.084879	0.081892	0.081892	0.078905	0.081892	0.078905	0.078905	0.078905	0.078905	0.078905	0.078905	0.078905	0.075918	0.078905	0.075918	0.075918	0.075918	0.075918	0.075918	0.075918	0.075918	0.075918	0.075918
ugpE	0.150593	0.159554	0.171502	0.186437	0.201372	0.138645	0.105788	0.087866	0.081892	0.075918	0.075918	0.072931	0.072931	0.069944	0.069944	0.066957	0.066957	0.066957	0.066957	0.06397	0.06397	0.06397	0.06397	0.06397	0.06397	0.06397	0.06397	0.06397	0.060983	0.060983	0.060983	0.060983	0.060983	0.060983	0.060983	0.060983	0.060983	0.060983	0.060983	0.060983	0.060983	0.060983	0.057996	0.057996	0.057996	0.060983	0.057996	0.057996	0.057996
proW	0.279034	0.293969	0.311891	0.347735	0.3328	0.249164	0.18345	0.15358	0.129684	0.12371	0.117736	0.111762	0.108775	0.105788	0.102801	0.099814	0.099814	0.096827	0.09384	0.09384	0.09384	0.090853	0.090853	0.090853	0.090853	0.087866	0.087866	0.087866	0.087866	0.087866	0.087866	0.084879	0.084879	0.084879	0.084879	0.084879	0.084879	0.084879	0.084879	0.084879	0.084879	0.084879	0.084879	0.084879	0.081892	0.084879	0.081892	0.081892	0.081892
ugpQ	0.279034	0.296956	0.323839	0.359683	0.359683	0.258125	0.186437	0.147606	0.12371	0.114749	0.105788	0.096827	0.09384	0.090853	0.087866	0.087866	0.084879	0.081892	0.081892	0.078905	0.078905	0.078905	0.075918	0.075918	0.075918	0.075918	0.072931	0.072931	0.072931	0.072931	0.072931	0.072931	0.069944	0.069944	0.069944	0.069944	0.069944	0.069944	0.069944	0.069944	0.069944	0.069944	0.069944	0.066957	0.066957	0.069944	0.066957	0.066957	0.066957
wbbI	0.24319	0.261112	0.282021	0.311891	0.30293	0.225268	0.174489	0.141632	0.12371	0.111762	0.102801	0.096827	0.09384	0.090853	0.090853	0.084879	0.084879	0.081892	0.081892	0.081892	0.081892	0.078905	0.078905	0.078905	0.075918	0.075918	0.075918	0.075918	0.072931	0.072931	0.072931	0.072931	0.072931	0.072931	0.069944	0.072931	0.072931	0.072931	0.069944	0.069944	0.069944	0.069944	0.069944	0.069944	0.069944	0.069944	0.069944	0.066957	0.066957
lipB	0.252151	0.27306	0.296956	0.329813	0.320852	0.228255	0.171502	0.141632	0.117736	0.105788	0.099814	0.09384	0.090853	0.087866	0.084879	0.081892	0.081892	0.078905	0.078905	0.078905	0.078905	0.075918	0.075918	0.075918	0.075918	0.072931	0.072931	0.072931	0.072931	0.072931	0.072931	0.069944	0.069944	0.069944	0.069944	0.069944	0.072931	0.069944	0.069944	0.069944	0.069944	0.069944	0.069944	0.069944	0.069944	0.069944	0.069944	0.069944	0.069944
atpC	0.222281	0.234229	0.252151	0.270073	0.296956	0.317865	0.276047	0.237216	0.225268	0.147606	0.135658	0.129684	0.120723	0.111762	0.105788	0.102801	0.099814	0.096827	0.09384	0.09384	0.090853	0.087866	0.084879	0.084879	0.084879	0.081892	0.081892	0.081892	0.078905	0.078905	0.078905	0.078905	0.078905	0.078905	0.075918	0.075918	0.075918	0.075918	0.075918	0.075918	0.075918	0.075918	0.075918	0.072931	0.072931	0.072931	0.072931	0.072931	0.072931
gudD	0.279034	0.30293	0.3328	0.368644	0.538903	0.287995	0.18345	0.144619	0.126697	0.114749	0.105788	0.099814	0.096827	0.09384	0.09384	0.090853	0.087866	0.087866	0.084879	0.084879	0.084879	0.084879	0.081892	0.081892	0.081892	0.081892	0.078905	0.078905	0.078905	0.078905	0.078905	0.078905	0.078905	0.078905	0.078905	0.078905	0.075918	0.075918	0.078905	0.075918	0.075918	0.075918	0.075918	0.075918	0.075918	0.075918	0.075918	0.075918	0.075918
argB	0.12371	0.129684	0.129684	0.132671	0.132671	0.129684	0.129684	0.12371	0.117736	0.108775	0.102801	0.09384	0.087866	0.081892	0.075918	0.072931	0.069944	0.066957	0.066957	0.06397	0.06397	0.060983	0.060983	0.060983	0.057996	0.060983	0.057996	0.055009	0.055009	0.055009	0.055009	0.055009	0.052022	0.055009	0.055009	0.055009	0.052022	0.055009	0.052022	0.052022	0.052022	0.052022	0.052022	0.052022	0.052022	0.052022	0.052022	0.052022	0.052022
ampH	0.282021	0.305917	0.335787	0.383579	0.36267	0.249164	0.177476	0.144619	0.120723	0.111762	0.102801	0.096827	0.09384	0.090853	0.087866	0.087866	0.084879	0.084879	0.081892	0.078905	0.078905	0.078905	0.078905	0.075918	0.075918	0.075918	0.075918	0.075918	0.075918	0.075918	0.075918	0.075918	0.075918	0.072931	0.072931	0.072931	0.072931	0.072931	0.072931	0.072931	0.072931	0.072931	0.072931	0.072931	0.072931	0.072931	0.072931	0.072931	0.072931
lsrG	0.27306	0.293969	0.320852	0.365657	0.374618	0.255138	0.225268	0.147606	0.126697	0.114749	0.105788	0.099814	0.096827	0.09384	0.090853	0.087866	0.087866	0.087866	0.084879	0.081892	0.081892	0.081892	0.078905	0.078905	0.078905	0.078905	0.075918	0.075918	0.075918	0.075918	0.075918	0.075918	0.075918	0.075918	0.072931	0.072931	0.072931	0.072931	0.072931	0.072931	0.072931	0.072931	0.075918	0.072931	0.072931	0.072931	0.072931	0.072931	0.072931
ndk	0.138645	0.135658	0.135658	0.138645	0.135658	0.129684	0.108775	0.09384	0.087866	0.084879	0.081892	0.078905	0.075918	0.075918	0.075918	0.072931	0.072931	0.069944	0.069944	0.069944	0.066957	0.066957	0.066957	0.066957	0.066957	0.06397	0.06397	0.06397	0.06397	0.060983	0.060983	0.060983	0.060983	0.060983	0.060983	0.060983	0.060983	0.060983	0.069944	0.057996	0.057996	0.057996	0.057996	0.057996	0.057996	0.057996	0.057996	0.057996	0.057996
gcd	0.252151	0.270073	0.290982	0.320852	0.299943	0.222281	0.156567	0.126697	0.105788	0.099814	0.090853	0.087866	0.084879	0.081892	0.078905	0.078905	0.075918	0.075918	0.072931	0.072931	0.069944	0.069944	0.069944	0.069944	0.069944	0.066957	0.066957	0.066957	0.066957	0.066957	0.066957	0.066957	0.066957	0.066957	0.066957	0.066957	0.066957	0.06397	0.066957	0.066957	0.06397	0.066957	0.066957	0.066957	0.066957	0.066957	0.066957	0.066957	0.06397
frc	0.282021	0.299943	0.320852	0.350722	0.3328	0.249164	0.18345	0.147606	0.12371	0.111762	0.102801	0.096827	0.096827	0.09384	0.090853	0.084879	0.084879	0.084879	0.081892	0.081892	0.081892	0.078905	0.078905	0.078905	0.078905	0.075918	0.075918	0.075918	0.075918	0.075918	0.075918	0.075918	0.072931	0.075918	0.075918	0.075918	0.075918	0.075918	0.072931	0.075918	0.072931	0.072931	0.072931	0.072931	0.072931	0.072931	0.072931	0.072931	0.072931
exuT	0.359683	0.380592	0.407475	0.455267	0.419423	0.365657	0.279034	0.186437	0.150593	0.135658	0.129684	0.120723	0.114749	0.111762	0.108775	0.105788	0.102801	0.099814	0.099814	0.096827	0.09384	0.09384	0.09384	0.090853	0.090853	0.090853	0.090853	0.087866	0.087866	0.087866	0.087866	0.087866	0.087866	0.084879	0.084879	0.084879	0.084879	0.084879	0.084879	0.081892	0.081892	0.084879	0.084879	0.081892	0.084879	0.084879	0.081892	0.081892	0.081892
waaC	0.240203	0.258125	0.279034	0.308904	0.30293	0.231242	0.168515	0.132671	0.111762	0.099814	0.09384	0.087866	0.084879	0.081892	0.081892	0.078905	0.078905	0.075918	0.075918	0.075918	0.075918	0.072931	0.072931	0.072931	0.072931	0.069944	0.072931	0.069944	0.069944	0.069944	0.069944	0.069944	0.069944	0.069944	0.069944	0.069944	0.069944	0.069944	0.069944	0.069944	0.069944	0.069944	0.069944	0.069944	0.069944	0.069944	0.069944	0.069944	0.069944
dcuC	0.261112	0.279034	0.30293	0.338774	0.326826	0.240203	0.177476	0.144619	0.12371	0.114749	0.105788	0.099814	0.096827	0.09384	0.090853	0.084879	0.087866	0.081892	0.084879	0.084879	0.081892	0.078905	0.081892	0.078905	0.078905	0.075918	0.078905	0.075918	0.075918	0.075918	0.075918	0.072931	0.072931	0.075918	0.072931	0.072931	0.075918	0.075918	0.072931	0.075918	0.075918	0.075918	0.075918	0.075918	0.072931	0.072931	0.072931	0.072931	0.072931
metA	0.329813	0.350722	0.380592	0.428384	0.395527	0.308904	0.240203	0.165528	0.138645	0.126697	0.120723	0.111762	0.105788	0.102801	0.099814	0.096827	0.096827	0.09384	0.090853	0.090853	0.087866	0.087866	0.084879	0.084879	0.084879	0.084879	0.084879	0.081892	0.081892	0.081892	0.081892	0.081892	0.081892	0.081892	0.078905	0.078905	0.078905	0.078905	0.078905	0.078905	0.078905	0.078905	0.075918	0.078905	0.075918	0.078905	0.075918	0.075918	0.075918
btuE	0.225268	0.246177	0.270073	0.296956	0.293969	0.225268	0.162541	0.132671	0.111762	0.105788	0.099814	0.09384	0.090853	0.087866	0.084879	0.081892	0.081892	0.078905	0.081892	0.078905	0.078905	0.075918	0.075918	0.075918	0.075918	0.072931	0.075918	0.072931	0.072931	0.072931	0.072931	0.069944	0.069944	0.072931	0.069944	0.069944	0.069944	0.069944	0.069944	0.069944	0.069944	0.069944	0.069944	0.069944	0.069944	0.069944	0.069944	0.069944	0.069944
lptG	0.240203	0.264099	0.279034	0.290982	0.285008	0.237216	0.18345	0.150593	0.132671	0.120723	0.114749	0.108775	0.099814	0.096827	0.090853	0.087866	0.084879	0.084879	0.081892	0.078905	0.075918	0.075918	0.075918	0.072931	0.072931	0.072931	0.072931	0.072931	0.072931	0.069944	0.069944	0.069944	0.069944	0.069944	0.069944	0.066957	0.066957	0.066957	0.066957	0.066957	0.066957	0.066957	0.066957	0.066957	0.066957	0.066957	0.066957	0.066957	0.066957
sufC	0.255138	0.279034	0.305917	0.344748	0.3328	0.246177	0.159554	0.129684	0.114749	0.102801	0.099814	0.09384	0.087866	0.087866	0.084879	0.084879	0.081892	0.078905	0.078905	0.075918	0.075918	0.075918	0.075918	0.075918	0.075918	0.075918	0.072931	0.072931	0.072931	0.072931	0.069944	0.069944	0.069944	0.069944	0.069944	0.069944	0.069944	0.069944	0.069944	0.066957	0.069944	0.066957	0.066957	0.066957	0.066957	0.066957	0.066957	0.066957	0.066957
arnD	0.165528	0.174489	0.186437	0.201372	0.222281	0.180463	0.126697	0.099814	0.087866	0.081892	0.075918	0.072931	0.069944	0.069944	0.066957	0.06397	0.06397	0.06397	0.06397	0.06397	0.060983	0.060983	0.060983	0.060983	0.060983	0.060983	0.060983	0.057996	0.057996	0.057996	0.057996	0.057996	0.057996	0.057996	0.057996	0.057996	0.057996	0.057996	0.055009	0.057996	0.055009	0.057996	0.057996	0.055009	0.055009	0.055009	0.055009	0.055009	0.055009
metQ	0.320852	0.344748	0.371631	0.425397	0.407475	0.323839	0.21332	0.165528	0.138645	0.12371	0.117736	0.111762	0.105788	0.102801	0.102801	0.096827	0.096827	0.09384	0.090853	0.090853	0.087866	0.087866	0.084879	0.084879	0.084879	0.084879	0.084879	0.081892	0.081892	0.081892	0.081892	0.078905	0.078905	0.078905	0.078905	0.078905	0.078905	0.078905	0.078905	0.078905	0.078905	0.078905	0.075918	0.075918	0.075918	0.075918	0.078905	0.075918	0.075918
frdB	0.249164	0.270073	0.290982	0.323839	0.314878	0.234229	0.18345	0.150593	0.129684	0.117736	0.108775	0.102801	0.099814	0.096827	0.09384	0.090853	0.087866	0.084879	0.084879	0.084879	0.081892	0.078905	0.081892	0.078905	0.078905	0.075918	0.075918	0.072931	0.072931	0.072931	0.072931	0.072931	0.072931	0.072931	0.069944	0.072931	0.069944	0.069944	0.069944	0.069944	0.069944	0.069944	0.069944	0.069944	0.066957	0.066957	0.066957	0.066957	0.066957
cusC	0.335787	0.356696	0.374618	0.383579	0.386566	0.299943	0.219294	0.174489	0.150593	0.132671	0.12371	0.117736	0.111762	0.108775	0.105788	0.102801	0.099814	0.096827	0.096827	0.09384	0.09384	0.090853	0.090853	0.090853	0.090853	0.087866	0.087866	0.087866	0.084879	0.084879	0.084879	0.084879	0.084879	0.084879	0.084879	0.084879	0.081892	0.084879	0.081892	0.081892	0.081892	0.081892	0.081892	0.081892	0.081892	0.081892	0.081892	0.081892	0.078905
acpS	0.18345	0.198385	0.21332	0.228255	0.228255	0.189424	0.138645	0.114749	0.102801	0.09384	0.090853	0.087866	0.084879	0.081892	0.078905	0.078905	0.075918	0.075918	0.072931	0.072931	0.072931	0.069944	0.069944	0.069944	0.069944	0.069944	0.069944	0.066957	0.066957	0.066957	0.066957	0.066957	0.066957	0.066957	0.066957	0.066957	0.06397	0.06397	0.06397	0.06397	0.06397	0.06397	0.06397	0.06397	0.060983	0.06397	0.060983	0.06397	0.060983
hemN	0.299943	0.314878	0.335787	0.353709	0.359683	0.296956	0.222281	0.180463	0.15358	0.132671	0.120723	0.114749	0.108775	0.105788	0.105788	0.099814	0.099814	0.096827	0.096827	0.09384	0.09384	0.090853	0.090853	0.090853	0.087866	0.087866	0.087866	0.087866	0.087866	0.084879	0.084879	0.084879	0.084879	0.084879	0.084879	0.081892	0.081892	0.081892	0.081892	0.081892	0.081892	0.081892	0.078905	0.078905	0.078905	0.078905	0.078905	0.078905	0.078905
gsiA	0.237216	0.252151	0.27306	0.305917	0.287995	0.204359	0.15358	0.129684	0.114749	0.105788	0.099814	0.096827	0.090853	0.090853	0.087866	0.084879	0.084879	0.084879	0.081892	0.081892	0.081892	0.078905	0.078905	0.078905	0.078905	0.078905	0.075918	0.075918	0.075918	0.075918	0.072931	0.075918	0.072931	0.072931	0.072931	0.072931	0.072931	0.072931	0.072931	0.072931	0.072931	0.072931	0.072931	0.072931	0.069944	0.069944	0.069944	0.069944	0.069944
ispF	0.249164	0.270073	0.290982	0.323839	0.320852	0.252151	0.195398	0.156567	0.126697	0.108775	0.102801	0.09384	0.090853	0.087866	0.084879	0.084879	0.081892	0.081892	0.078905	0.078905	0.078905	0.078905	0.075918	0.075918	0.075918	0.075918	0.072931	0.072931	0.072931	0.072931	0.072931	0.072931	0.072931	0.069944	0.069944	0.069944	0.069944	0.069944	0.069944	0.069944	0.069944	0.069944	0.069944	0.066957	0.066957	0.066957	0.066957	0.066957	0.066957
uhpT	0.270073	0.293969	0.326826	0.359683	0.356696	0.365657	0.174489	0.141632	0.117736	0.105788	0.096827	0.090853	0.084879	0.081892	0.081892	0.078905	0.078905	0.075918	0.072931	0.072931	0.072931	0.072931	0.069944	0.069944	0.069944	0.069944	0.069944	0.069944	0.066957	0.066957	0.066957	0.066957	0.066957	0.066957	0.066957	0.066957	0.066957	0.066957	0.066957	0.066957	0.066957	0.066957	0.066957	0.06397	0.06397	0.06397	0.06397	0.06397	0.06397
moeB	0.21332	0.231242	0.252151	0.285008	0.282021	0.219294	0.171502	0.120723	0.102801	0.096827	0.09384	0.087866	0.084879	0.081892	0.081892	0.078905	0.078905	0.075918	0.075918	0.075918	0.075918	0.072931	0.072931	0.072931	0.072931	0.069944	0.072931	0.069944	0.069944	0.069944	0.069944	0.066957	0.066957	0.069944	0.066957	0.069944	0.069944	0.069944	0.066957	0.069944	0.069944	0.069944	0.069944	0.069944	0.069944	0.066957	0.066957	0.066957	0.066957
ampG	0.323839	0.347735	0.377605	0.440332	0.419423	0.320852	0.210333	0.168515	0.141632	0.126697	0.120723	0.111762	0.105788	0.102801	0.099814	0.096827	0.096827	0.09384	0.090853	0.090853	0.087866	0.084879	0.084879	0.084879	0.084879	0.084879	0.081892	0.081892	0.081892	0.081892	0.081892	0.081892	0.078905	0.078905	0.078905	0.078905	0.081892	0.078905	0.078905	0.081892	0.078905	0.078905	0.078905	0.078905	0.078905	0.078905	0.075918	0.078905	0.078905
norV	0.350722	0.380592	0.413449	0.479163	0.446306	0.308904	0.204359	0.171502	0.147606	0.132671	0.12371	0.117736	0.114749	0.111762	0.108775	0.102801	0.102801	0.099814	0.099814	0.096827	0.096827	0.09384	0.09384	0.090853	0.090853	0.090853	0.090853	0.087866	0.087866	0.087866	0.087866	0.084879	0.084879	0.087866	0.084879	0.084879	0.084879	0.084879	0.084879	0.084879	0.084879	0.084879	0.084879	0.081892	0.081892	0.084879	0.084879	0.084879	0.081892
xdhB	0.329813	0.356696	0.383579	0.446306	0.413449	0.30293	0.282021	0.165528	0.138645	0.126697	0.117736	0.111762	0.105788	0.102801	0.099814	0.096827	0.096827	0.09384	0.090853	0.09384	0.087866	0.087866	0.084879	0.084879	0.084879	0.084879	0.084879	0.081892	0.081892	0.081892	0.081892	0.081892	0.078905	0.078905	0.078905	0.078905	0.078905	0.078905	0.078905	0.078905	0.078905	0.078905	0.078905	0.078905	0.075918	0.078905	0.075918	0.075918	0.075918
arnB	0.231242	0.252151	0.27306	0.308904	0.276047	0.198385	0.147606	0.120723	0.105788	0.096827	0.090853	0.087866	0.084879	0.081892	0.078905	0.078905	0.075918	0.075918	0.072931	0.072931	0.069944	0.069944	0.069944	0.069944	0.066957	0.066957	0.066957	0.066957	0.066957	0.066957	0.066957	0.06397	0.06397	0.06397	0.06397	0.06397	0.06397	0.06397	0.06397	0.06397	0.06397	0.06397	0.06397	0.060983	0.060983	0.060983	0.060983	0.060983	0.060983
iscS	0.234229	0.246177	0.267086	0.290982	0.323839	0.279034	0.207346	0.171502	0.138645	0.12371	0.111762	0.102801	0.099814	0.09384	0.090853	0.087866	0.087866	0.084879	0.084879	0.081892	0.081892	0.078905	0.078905	0.078905	0.078905	0.075918	0.075918	0.075918	0.075918	0.075918	0.072931	0.072931	0.072931	0.072931	0.072931	0.072931	0.072931	0.072931	0.069944	0.069944	0.069944	0.069944	0.069944	0.069944	0.069944	0.069944	0.066957	0.069944	0.069944
glf	0.261112	0.282021	0.305917	0.341761	0.323839	0.237216	0.177476	0.144619	0.12371	0.114749	0.108775	0.102801	0.096827	0.09384	0.09384	0.090853	0.087866	0.087866	0.084879	0.084879	0.084879	0.081892	0.081892	0.081892	0.078905	0.078905	0.078905	0.078905	0.078905	0.078905	0.075918	0.075918	0.075918	0.075918	0.075918	0.075918	0.075918	0.072931	0.075918	0.072931	0.072931	0.072931	0.072931	0.072931	0.072931	0.072931	0.072931	0.072931	0.069944
thrC	0.18345	0.189424	0.198385	0.207346	0.222281	0.222281	0.18345	0.162541	0.144619	0.12371	0.111762	0.102801	0.096827	0.09384	0.090853	0.087866	0.084879	0.084879	0.081892	0.081892	0.078905	0.078905	0.078905	0.075918	0.075918	0.075918	0.075918	0.075918	0.072931	0.072931	0.072931	0.072931	0.069944	0.072931	0.069944	0.069944	0.069944	0.069944	0.069944	0.069944	0.069944	0.069944	0.066957	0.066957	0.066957	0.066957	0.066957	0.066957	0.066957
yihV	0.138645	0.147606	0.159554	0.174489	0.18345	0.132671	0.099814	0.084879	0.078905	0.072931	0.069944	0.069944	0.066957	0.06397	0.06397	0.060983	0.060983	0.060983	0.060983	0.060983	0.057996	0.057996	0.057996	0.057996	0.057996	0.055009	0.057996	0.055009	0.055009	0.055009	0.055009	0.055009	0.055009	0.055009	0.055009	0.055009	0.055009	0.055009	0.052022	0.055009	0.052022	0.055009	0.052022	0.052022	0.052022	0.052022	0.052022	0.052022	0.052022
idnK	0.222281	0.240203	0.261112	0.296956	0.270073	0.21332	0.141632	0.117736	0.102801	0.096827	0.090853	0.087866	0.084879	0.081892	0.078905	0.078905	0.075918	0.075918	0.075918	0.072931	0.072931	0.072931	0.072931	0.069944	0.069944	0.069944	0.069944	0.069944	0.069944	0.069944	0.066957	0.066957	0.069944	0.066957	0.069944	0.066957	0.066957	0.066957	0.066957	0.066957	0.06397	0.06397	0.06397	0.06397	0.06397	0.06397	0.06397	0.06397	0.06397
rbsK	0.267086	0.285008	0.305917	0.338774	0.311891	0.249164	0.192411	0.156567	0.135658	0.120723	0.111762	0.102801	0.099814	0.096827	0.09384	0.090853	0.087866	0.087866	0.084879	0.081892	0.081892	0.081892	0.078905	0.078905	0.078905	0.078905	0.075918	0.075918	0.075918	0.075918	0.072931	0.075918	0.072931	0.072931	0.072931	0.072931	0.069944	0.069944	0.072931	0.069944	0.069944	0.069944	0.069944	0.069944	0.069944	0.069944	0.069944	0.069944	0.069944
amn	0.3328	0.350722	0.374618	0.416436	0.75098	0.359683	0.192411	0.231242	0.141632	0.129684	0.117736	0.111762	0.108775	0.102801	0.102801	0.099814	0.099814	0.09384	0.09384	0.090853	0.087866	0.087866	0.087866	0.087866	0.084879	0.084879	0.084879	0.084879	0.084879	0.084879	0.084879	0.081892	0.081892	0.081892	0.081892	0.081892	0.081892	0.081892	0.081892	0.081892	0.081892	0.081892	0.081892	0.078905	0.078905	0.078905	0.078905	0.078905	0.078905
lsrF	0.299943	0.329813	0.365657	0.428384	0.380592	0.285008	0.222281	0.144619	0.120723	0.108775	0.102801	0.09384	0.090853	0.087866	0.084879	0.081892	0.081892	0.078905	0.078905	0.075918	0.075918	0.072931	0.072931	0.072931	0.072931	0.072931	0.072931	0.069944	0.069944	0.069944	0.069944	0.069944	0.069944	0.069944	0.069944	0.069944	0.069944	0.069944	0.066957	0.066957	0.069944	0.066957	0.069944	0.066957	0.066957	0.066957	0.066957	0.066957	0.066957
panF	0.308904	0.335787	0.371631	0.428384	0.395527	0.326826	0.270073	0.156567	0.129684	0.117736	0.108775	0.102801	0.099814	0.096827	0.09384	0.090853	0.087866	0.087866	0.084879	0.084879	0.081892	0.081892	0.081892	0.078905	0.078905	0.078905	0.078905	0.075918	0.075918	0.075918	0.075918	0.075918	0.075918	0.075918	0.075918	0.075918	0.075918	0.075918	0.075918	0.075918	0.075918	0.075918	0.075918	0.075918	0.075918	0.072931	0.072931	0.075918	0.075918
fecC	0.338774	0.365657	0.398514	0.461241	0.413449	0.287995	0.24319	0.168515	0.144619	0.132671	0.12371	0.117736	0.111762	0.108775	0.105788	0.102801	0.102801	0.099814	0.096827	0.096827	0.09384	0.09384	0.09384	0.090853	0.090853	0.090853	0.090853	0.090853	0.087866	0.087866	0.087866	0.087866	0.087866	0.087866	0.087866	0.084879	0.084879	0.084879	0.084879	0.084879	0.084879	0.084879	0.084879	0.084879	0.081892	0.084879	0.081892	0.084879	0.081892
kdpA	0.276047	0.305917	0.3328	0.359683	0.344748	0.258125	0.189424	0.150593	0.129684	0.117736	0.111762	0.102801	0.099814	0.096827	0.09384	0.09384	0.090853	0.087866	0.087866	0.084879	0.084879	0.084879	0.081892	0.081892	0.078905	0.081892	0.078905	0.078905	0.078905	0.078905	0.078905	0.075918	0.075918	0.075918	0.075918	0.075918	0.075918	0.075918	0.075918	0.072931	0.072931	0.072931	0.072931	0.072931	0.072931	0.069944	0.069944	0.072931	0.069944
fieF	0.338774	0.365657	0.398514	0.461241	0.419423	0.299943	0.201372	0.165528	0.147606	0.132671	0.12371	0.117736	0.114749	0.108775	0.108775	0.105788	0.102801	0.099814	0.099814	0.096827	0.096827	0.09384	0.09384	0.09384	0.090853	0.090853	0.090853	0.090853	0.090853	0.087866	0.087866	0.087866	0.087866	0.087866	0.087866	0.084879	0.084879	0.087866	0.084879	0.084879	0.084879	0.084879	0.084879	0.084879	0.084879	0.084879	0.084879	0.081892	0.081892
malY	0.24319	0.261112	0.285008	0.323839	0.317865	0.21332	0.159554	0.129684	0.114749	0.105788	0.099814	0.09384	0.090853	0.087866	0.084879	0.084879	0.081892	0.081892	0.078905	0.078905	0.075918	0.075918	0.075918	0.075918	0.072931	0.075918	0.072931	0.072931	0.072931	0.072931	0.069944	0.072931	0.069944	0.069944	0.069944	0.066957	0.066957	0.066957	0.066957	0.066957	0.066957	0.066957	0.066957	0.066957	0.066957	0.066957	0.06397	0.06397	0.066957
ulaD	0.207346	0.216307	0.240203	0.234229	0.282021	0.186437	0.129684	0.111762	0.096827	0.090853	0.087866	0.084879	0.081892	0.078905	0.078905	0.078905	0.075918	0.075918	0.072931	0.072931	0.072931	0.072931	0.072931	0.069944	0.069944	0.072931	0.069944	0.069944	0.069944	0.069944	0.066957	0.066957	0.069944	0.066957	0.066957	0.066957	0.066957	0.066957	0.066957	0.066957	0.066957	0.06397	0.06397	0.06397	0.06397	0.06397	0.06397	0.06397	0.06397
cusF	0.27306	0.296956	0.326826	0.353709	0.335787	0.255138	0.180463	0.144619	0.120723	0.111762	0.102801	0.096827	0.09384	0.090853	0.087866	0.087866	0.084879	0.084879	0.081892	0.081892	0.078905	0.078905	0.078905	0.078905	0.075918	0.075918	0.075918	0.075918	0.075918	0.075918	0.072931	0.072931	0.072931	0.072931	0.072931	0.072931	0.069944	0.069944	0.072931	0.069944	0.069944	0.069944	0.069944	0.069944	0.069944	0.069944	0.069944	0.069944	0.069944
aspA	0.317865	0.344748	0.374618	0.440332	0.374618	0.282021	0.231242	0.162541	0.135658	0.12371	0.114749	0.105788	0.102801	0.099814	0.096827	0.09384	0.09384	0.090853	0.090853	0.087866	0.084879	0.084879	0.084879	0.084879	0.081892	0.081892	0.081892	0.081892	0.081892	0.081892	0.078905	0.078905	0.078905	0.078905	0.078905	0.078905	0.078905	0.078905	0.075918	0.078905	0.078905	0.075918	0.075918	0.075918	0.075918	0.075918	0.075918	0.075918	0.075918
selD	0.326826	0.323839	0.347735	0.39254	0.350722	0.261112	0.216307	0.186437	0.135658	0.12371	0.114749	0.108775	0.105788	0.102801	0.099814	0.096827	0.09384	0.090853	0.090853	0.090853	0.087866	0.087866	0.087866	0.084879	0.084879	0.084879	0.084879	0.081892	0.081892	0.081892	0.087866	0.081892	0.078905	0.081892	0.078905	0.081892	0.078905	0.078905	0.078905	0.078905	0.078905	0.078905	0.078905	0.078905	0.102801	0.078905	0.078905	0.075918	0.075918
yihS	0.264099	0.285008	0.305917	0.317865	0.299943	0.228255	0.174489	0.147606	0.126697	0.117736	0.111762	0.105788	0.102801	0.099814	0.096827	0.096827	0.09384	0.09384	0.090853	0.090853	0.087866	0.087866	0.087866	0.084879	0.084879	0.084879	0.084879	0.084879	0.084879	0.081892	0.081892	0.081892	0.081892	0.081892	0.081892	0.081892	0.078905	0.078905	0.081892	0.078905	0.078905	0.078905	0.078905	0.078905	0.078905	0.078905	0.078905	0.078905	0.075918
ldtC	0.15358	0.165528	0.186437	0.201372	0.204359	0.138645	0.102801	0.09384	0.081892	0.075918	0.078905	0.066957	0.06397	0.06397	0.060983	0.060983	0.057996	0.060983	0.057996	0.057996	0.057996	0.055009	0.055009	0.055009	0.055009	0.055009	0.055009	0.055009	0.055009	0.055009	0.055009	0.055009	0.055009	0.052022	0.055009	0.052022	0.052022	0.055009	0.055009	0.052022	0.052022	0.052022	0.052022	0.052022	0.052022	0.052022	0.052022	0.052022	0.052022
yieH	0.246177	0.264099	0.287995	0.320852	0.395527	0.431371	0.156567	0.270073	0.120723	0.114749	0.108775	0.099814	0.096827	0.09384	0.090853	0.087866	0.087866	0.087866	0.087866	0.084879	0.084879	0.081892	0.081892	0.081892	0.081892	0.081892	0.081892	0.078905	0.078905	0.078905	0.078905	0.075918	0.075918	0.075918	0.075918	0.075918	0.075918	0.075918	0.072931	0.072931	0.072931	0.072931	0.072931	0.072931	0.072931	0.072931	0.072931	0.072931	0.072931
ynfE	0.270073	0.287995	0.311891	0.338774	0.419423	0.237216	0.144619	0.12371	0.120723	0.132671	0.105788	0.099814	0.096827	0.09384	0.09384	0.090853	0.090853	0.087866	0.087866	0.087866	0.084879	0.084879	0.084879	0.081892	0.081892	0.081892	0.081892	0.078905	0.078905	0.078905	0.078905	0.078905	0.078905	0.075918	0.075918	0.075918	0.075918	0.075918	0.075918	0.075918	0.075918	0.075918	0.075918	0.075918	0.072931	0.072931	0.072931	0.072931	0.072931
mtr	0.267086	0.290982	0.317865	0.353709	0.443319	0.879421	0.18345	0.135658	0.156567	0.12371	0.117736	0.108775	0.105788	0.099814	0.096827	0.09384	0.09384	0.090853	0.087866	0.087866	0.084879	0.084879	0.084879	0.084879	0.081892	0.081892	0.081892	0.081892	0.081892	0.081892	0.078905	0.081892	0.078905	0.078905	0.078905	0.078905	0.078905	0.078905	0.078905	0.078905	0.078905	0.078905	0.078905	0.075918	0.075918	0.075918	0.075918	0.075918	0.075918
potE	0.267086	0.287995	0.308904	0.338774	0.389553	0.287995	0.314878	0.240203	0.132671	0.126697	0.114749	0.108775	0.102801	0.099814	0.099814	0.096827	0.096827	0.09384	0.09384	0.090853	0.090853	0.090853	0.087866	0.087866	0.084879	0.084879	0.084879	0.084879	0.084879	0.084879	0.081892	0.081892	0.081892	0.081892	0.081892	0.081892	0.081892	0.081892	0.081892	0.081892	0.081892	0.081892	0.081892	0.081892	0.078905	0.081892	0.078905	0.078905	0.078905
proP	0.311891	0.338774	0.368644	0.410462	0.479163	0.338774	0.210333	0.15358	0.138645	0.12371	0.114749	0.105788	0.099814	0.096827	0.096827	0.09384	0.09384	0.090853	0.087866	0.087866	0.084879	0.084879	0.084879	0.084879	0.081892	0.081892	0.081892	0.081892	0.081892	0.081892	0.078905	0.078905	0.078905	0.078905	0.078905	0.078905	0.078905	0.078905	0.078905	0.078905	0.078905	0.078905	0.078905	0.075918	0.078905	0.078905	0.075918	0.075918	0.075918
hisJ	0.27306	0.293969	0.323839	0.356696	0.380592	0.231242	0.526955	0.195398	0.12371	0.114749	0.105788	0.099814	0.09384	0.09384	0.090853	0.087866	0.087866	0.084879	0.084879	0.084879	0.081892	0.081892	0.078905	0.078905	0.078905	0.078905	0.078905	0.078905	0.075918	0.075918	0.075918	0.075918	0.075918	0.075918	0.075918	0.075918	0.075918	0.075918	0.075918	0.072931	0.072931	0.072931	0.072931	0.072931	0.072931	0.072931	0.069944	0.069944	0.069944
nanT	0.299943	0.323839	0.350722	0.39254	0.36267	0.246177	0.51202	0.156567	0.129684	0.120723	0.114749	0.105788	0.102801	0.099814	0.096827	0.096827	0.09384	0.09384	0.090853	0.087866	0.087866	0.087866	0.084879	0.084879	0.084879	0.084879	0.084879	0.081892	0.081892	0.081892	0.081892	0.081892	0.081892	0.078905	0.078905	0.078905	0.078905	0.078905	0.078905	0.078905	0.078905	0.078905	0.075918	0.075918	0.075918	0.075918	0.075918	0.075918	0.075918
ispA	0.237216	0.255138	0.279034	0.30293	0.350722	0.296956	0.30293	0.171502	0.144619	0.135658	0.120723	0.108775	0.108775	0.096827	0.09384	0.090853	0.090853	0.087866	0.084879	0.084879	0.084879	0.081892	0.081892	0.081892	0.081892	0.078905	0.078905	0.078905	0.078905	0.078905	0.075918	0.075918	0.075918	0.075918	0.075918	0.075918	0.075918	0.075918	0.075918	0.075918	0.075918	0.075918	0.072931	0.072931	0.072931	0.072931	0.072931	0.072931	0.072931
ompA	0.311891	0.341761	0.374618	0.416436	0.57176	0.317865	0.258125	0.237216	0.21332	0.189424	0.177476	0.165528	0.159554	0.150593	0.147606	0.141632	0.138645	0.135658	0.129684	0.126697	0.12371	0.120723	0.120723	0.117736	0.117736	0.114749	0.114749	0.111762	0.111762	0.111762	0.108775	0.108775	0.108775	0.108775	0.105788	0.105788	0.105788	0.105788	0.105788	0.102801	0.102801	0.102801	0.102801	0.102801	0.102801	0.102801	0.102801	0.102801	0.099814
cysP	0.171502	0.177476	0.18345	0.18345	0.186437	0.168515	0.147606	0.132671	0.117736	0.105788	0.09384	0.090853	0.084879	0.081892	0.081892	0.081892	0.075918	0.075918	0.072931	0.072931	0.069944	0.072931	0.069944	0.069944	0.066957	0.069944	0.066957	0.066957	0.066957	0.066957	0.06397	0.066957	0.066957	0.06397	0.06397	0.06397	0.060983	0.060983	0.06397	0.060983	0.060983	0.060983	0.060983	0.060983	0.060983	0.060983	0.057996	0.057996	0.057996
lpxA	0.287995	0.323839	0.365657	0.380592	0.365657	0.323839	0.279034	0.240203	0.21332	0.189424	0.165528	0.147606	0.129684	0.120723	0.114749	0.111762	0.108775	0.105788	0.102801	0.102801	0.099814	0.099814	0.096827	0.096827	0.09384	0.09384	0.09384	0.09384	0.090853	0.090853	0.090853	0.090853	0.090853	0.090853	0.090853	0.090853	0.087866	0.087866	0.087866	0.087866	0.087866	0.087866	0.087866	0.087866	0.084879	0.087866	0.084879	0.084879	0.084879
ctrl_5	0.108592	0.111737	0.121169	0.130602	0.130602	0.118025	0.086583	0.070862	0.0677178	0.0614294	0.0614294	0.055141	0.0582852	0.055141	0.055141	0.0519968	0.055141	0.055141	0.0519968	0.0519968	0.0519968	0.0519968	0.0519968	0.0519968	0.0519968	0.0519968	0.0519968	0.0519968	0.0519968	0.0488526	0.0519968	0.0519968	0.0488526	0.0519968	0.0519968	0.0488526	0.0488526	0.0488526	0.0519968	0.0488526	0.0488526	0.0488526	0.0488526	0.0488526	0.0488526	0.0488526	0.0488526	0.0488526	0.0488526
queF	0.133746	0.133746	0.143179	0.152611	0.155755	0.127458	0.0991598	0.0897272	0.0834388	0.0771504	0.0802946	0.0740062	0.0771504	0.0740062	0.0740062	0.070862	0.070862	0.070862	0.0677178	0.070862	0.0677178	0.070862	0.0677178	0.0677178	0.0677178	0.0677178	0.0677178	0.0677178	0.0677178	0.0645736	0.0677178	0.0645736	0.0645736	0.0645736	0.0645736	0.0645736	0.0645736	0.0614294	0.0645736	0.0614294	0.0645736	0.0614294	0.0614294	0.0614294	0.0614294	0.0614294	0.0614294	0.0614294	0.0582852
grxC	0.143179	0.149467	0.1589	0.171476	0.171476	0.149467	0.118025	0.102304	0.0960156	0.0897272	0.0834388	0.0834388	0.0802946	0.0771504	0.0771504	0.0771504	0.0740062	0.0740062	0.0740062	0.0740062	0.0740062	0.070862	0.070862	0.070862	0.070862	0.070862	0.070862	0.070862	0.070862	0.070862	0.070862	0.0677178	0.070862	0.0677178	0.0677178	0.070862	0.070862	0.0677178	0.0677178	0.0677178	0.0645736	0.0677178	0.0677178	0.0677178	0.0645736	0.0677178	0.0677178	0.0677178	0.0677178
allB	0.152611	0.155755	0.165188	0.177765	0.180909	0.146323	0.118025	0.102304	0.0928714	0.0897272	0.0834388	0.0834388	0.0802946	0.0802946	0.0771504	0.0771504	0.0771504	0.0771504	0.0740062	0.0740062	0.0740062	0.0740062	0.0740062	0.0740062	0.0740062	0.0740062	0.0740062	0.070862	0.070862	0.070862	0.070862	0.070862	0.070862	0.070862	0.070862	0.070862	0.0677178	0.070862	0.070862	0.0677178	0.0677178	0.0677178	0.0677178	0.0677178	0.0677178	0.0677178	0.0677178	0.0677178	0.0677178
eda	0.124313	0.127458	0.13689	0.146323	0.152611	0.13689	0.0991598	0.0897272	0.0802946	0.0740062	0.0740062	0.070862	0.070862	0.070862	0.0677178	0.0677178	0.0645736	0.0645736	0.0645736	0.0645736	0.0645736	0.0645736	0.0645736	0.0645736	0.0645736	0.0614294	0.0614294	0.0614294	0.0614294	0.0614294	0.0614294	0.0614294	0.0614294	0.0614294	0.0614294	0.0614294	0.0614294	0.0614294	0.0614294	0.0614294	0.0614294	0.0614294	0.0614294	0.0614294	0.0614294	0.0614294	0.0614294	0.0614294	0.0614294
ydcV	0.133746	0.140034	0.146323	0.155755	0.1589	0.133746	0.105448	0.0897272	0.0834388	0.0771504	0.0771504	0.0740062	0.0740062	0.070862	0.070862	0.0677178	0.0677178	0.0677178	0.0645736	0.0677178	0.0645736	0.0645736	0.0645736	0.0645736	0.0645736	0.0614294	0.0614294	0.0614294	0.0614294	0.0614294	0.0614294	0.0614294	0.0614294	0.0614294	0.0614294	0.0614294	0.0614294	0.0614294	0.0614294	0.0614294	0.0614294	0.0614294	0.0614294	0.0614294	0.0582852	0.0614294	0.0614294	0.0614294	0.0614294
cyoE	0.121169	0.121169	0.130602	0.13689	0.146323	0.133746	0.108592	0.086583	0.0771504	0.0771504	0.070862	0.0740062	0.0645736	0.0645736	0.0645736	0.0677178	0.0614294	0.0614294	0.0645736	0.0645736	0.0645736	0.0582852	0.0582852	0.0582852	0.0582852	0.0582852	0.0582852	0.0582852	0.0582852	0.0614294	0.0582852	0.0582852	0.0614294	0.055141	0.055141	0.0614294	0.0614294	0.0614294	0.055141	0.0614294	0.055141	0.0614294	0.0614294	0.0614294	0.055141	0.0614294	0.0614294	0.0614294	0.0614294
rbsC	0.124313	0.133746	0.143179	0.152611	0.155755	0.13689	0.105448	0.0897272	0.0834388	0.0802946	0.0740062	0.0740062	0.070862	0.070862	0.0677178	0.0677178	0.0645736	0.0645736	0.0677178	0.0645736	0.0645736	0.0645736	0.0645736	0.0614294	0.0614294	0.0614294	0.0614294	0.0614294	0.0614294	0.0645736	0.0614294	0.0614294	0.0645736	0.0614294	0.0614294	0.0645736	0.0645736	0.0645736	0.0614294	0.0614294	0.0614294	0.0614294	0.0614294	0.0614294	0.0614294	0.0614294	0.0614294	0.0645736	0.0614294
hyfA	0.143179	0.143179	0.152611	0.162044	0.168332	0.140034	0.108592	0.0928714	0.086583	0.0834388	0.0802946	0.0802946	0.0771504	0.0771504	0.0740062	0.0740062	0.0740062	0.0740062	0.0740062	0.070862	0.070862	0.0740062	0.070862	0.070862	0.070862	0.070862	0.070862	0.070862	0.070862	0.070862	0.070862	0.070862	0.0677178	0.070862	0.0677178	0.0677178	0.0677178	0.0677178	0.0677178	0.0677178	0.0677178	0.0677178	0.0677178	0.0677178	0.0677178	0.0677178	0.0645736	0.0645736	0.0677178
hisI	0.133746	0.133746	0.140034	0.146323	0.152611	0.155755	0.140034	0.118025	0.102304	0.0928714	0.0834388	0.0802946	0.0771504	0.0740062	0.0740062	0.0740062	0.070862	0.070862	0.070862	0.070862	0.070862	0.0677178	0.0677178	0.0677178	0.0677178	0.0677178	0.0677178	0.0677178	0.0677178	0.0677178	0.0677178	0.0677178	0.0677178	0.0645736	0.0645736	0.0677178	0.0677178	0.0677178	0.0645736	0.0645736	0.0645736	0.0645736	0.0677178	0.0645736	0.0645736	0.0645736	0.0645736	0.0645736	0.0645736
ddpF	0.1589	0.1589	0.162044	0.171476	0.1589	0.143179	0.108592	0.102304	0.0960156	0.0834388	0.086583	0.0802946	0.086583	0.0802946	0.0802946	0.0740062	0.0771504	0.0771504	0.0740062	0.070862	0.0740062	0.0740062	0.0740062	0.0740062	0.0740062	0.070862	0.070862	0.070862	0.070862	0.0677178	0.0834388	0.0834388	0.0677178	0.0677178	0.0677178	0.0645736	0.0645736	0.0645736	0.0645736	0.0614294	0.070862	0.0614294	0.0614294	0.0614294	0.0614294	0.0614294	0.0614294	0.0614294	0.0614294
hyfG	0.143179	0.146323	0.152611	0.162044	0.168332	0.146323	0.108592	0.0960156	0.0897272	0.0834388	0.0834388	0.0802946	0.0771504	0.0771504	0.0771504	0.0740062	0.0740062	0.0740062	0.070862	0.070862	0.070862	0.070862	0.070862	0.0677178	0.0677178	0.0677178	0.0677178	0.0677178	0.0677178	0.0677178	0.0677178	0.0677178	0.0645736	0.0677178	0.0677178	0.0645736	0.0645736	0.0645736	0.0645736	0.0645736	0.0645736	0.0645736	0.0645736	0.0645736	0.0645736	0.0645736	0.0645736	0.0645736	0.0645736
edd	0.121169	0.124313	0.133746	0.146323	0.155755	0.133746	0.0960156	0.086583	0.0802946	0.0740062	0.0740062	0.070862	0.070862	0.0677178	0.0677178	0.0645736	0.0645736	0.0645736	0.0645736	0.0645736	0.0645736	0.0645736	0.0614294	0.0614294	0.0614294	0.0614294	0.0614294	0.0614294	0.0614294	0.0614294	0.0614294	0.0614294	0.0614294	0.0614294	0.0614294	0.0614294	0.0614294	0.0614294	0.0614294	0.0582852	0.0614294	0.0582852	0.0582852	0.0582852	0.0614294	0.0582852	0.0582852	0.0582852	0.0582852
potB	0.127458	0.130602	0.13689	0.146323	0.155755	0.133746	0.111737	0.0928714	0.086583	0.086583	0.0802946	0.0834388	0.0771504	0.0771504	0.0771504	0.0802946	0.0771504	0.0740062	0.0771504	0.0771504	0.0771504	0.0740062	0.0740062	0.0740062	0.070862	0.0740062	0.070862	0.070862	0.0740062	0.0740062	0.070862	0.070862	0.0740062	0.070862	0.070862	0.0740062	0.0740062	0.0740062	0.070862	0.0740062	0.070862	0.0740062	0.0740062	0.0740062	0.070862	0.0740062	0.0740062	0.0740062	0.0740062
kdgK	0.121169	0.127458	0.133746	0.143179	0.155755	0.143179	0.105448	0.0928714	0.086583	0.0834388	0.0802946	0.0771504	0.0802946	0.0771504	0.0771504	0.0740062	0.0740062	0.0740062	0.070862	0.070862	0.070862	0.070862	0.070862	0.070862	0.0677178	0.0677178	0.0677178	0.0677178	0.0677178	0.0645736	0.0677178	0.0645736	0.0645736	0.0645736	0.0645736	0.0614294	0.0614294	0.0614294	0.0645736	0.0614294	0.0645736	0.0614294	0.0582852	0.0582852	0.0614294	0.0582852	0.0582852	0.0582852	0.0582852
yejF	0.124313	0.130602	0.13689	0.146323	0.162044	0.143179	0.102304	0.0897272	0.0834388	0.0771504	0.0771504	0.070862	0.0740062	0.070862	0.070862	0.0677178	0.070862	0.0677178	0.0645736	0.0645736	0.0645736	0.0677178	0.0645736	0.0645736	0.0645736	0.0645736	0.0645736	0.0645736	0.0645736	0.0614294	0.0645736	0.0614294	0.0614294	0.0614294	0.0614294	0.0614294	0.0614294	0.0614294	0.0614294	0.0582852	0.0614294	0.0582852	0.0582852	0.0582852	0.0614294	0.0582852	0.0582852	0.0582852	0.0582852
lsrA	0.130602	0.133746	0.13689	0.143179	0.152611	0.13689	0.121169	0.0960156	0.0897272	0.0897272	0.0834388	0.0834388	0.0834388	0.0802946	0.0802946	0.0802946	0.0771504	0.0771504	0.0771504	0.0771504	0.0771504	0.0771504	0.0740062	0.0740062	0.0740062	0.0740062	0.0740062	0.0740062	0.0740062	0.0740062	0.0740062	0.0740062	0.0740062	0.070862	0.070862	0.0740062	0.0740062	0.070862	0.070862	0.070862	0.070862	0.070862	0.070862	0.070862	0.070862	0.070862	0.070862	0.070862	0.070862
mpl	0.114881	0.118025	0.127458	0.133746	0.143179	0.118025	0.0960156	0.0834388	0.0802946	0.0740062	0.0740062	0.070862	0.070862	0.070862	0.0677178	0.0677178	0.0677178	0.0677178	0.0645736	0.0645736	0.0645736	0.0645736	0.0645736	0.0645736	0.0645736	0.0645736	0.0614294	0.0614294	0.0614294	0.0614294	0.0614294	0.0614294	0.0614294	0.0614294	0.0614294	0.0614294	0.0614294	0.0614294	0.0614294	0.0582852	0.0614294	0.0582852	0.0582852	0.0582852	0.0614294	0.0582852	0.0582852	0.0582852	0.0582852
ddlB	0.118025	0.121169	0.127458	0.13689	0.146323	0.118025	0.086583	0.0740062	0.0677178	0.0645736	0.0614294	0.0614294	0.0614294	0.0614294	0.0614294	0.0614294	0.0614294	0.0582852	0.0582852	0.0582852	0.0582852	0.0582852	0.055141	0.055141	0.055141	0.055141	0.055141	0.0582852	0.055141	0.055141	0.055141	0.055141	0.0519968	0.055141	0.0519968	0.0519968	0.0519968	0.0519968	0.055141	0.0519968	0.0519968	0.0519968	0.0519968	0.0519968	0.0519968	0.0519968	0.0519968	0.0519968	0.0519968
tdcD	0.121169	0.124313	0.133746	0.143179	0.162044	0.124313	0.0928714	0.0802946	0.0740062	0.070862	0.0677178	0.0645736	0.0645736	0.0645736	0.0614294	0.0614294	0.0614294	0.0614294	0.0614294	0.0614294	0.0582852	0.0582852	0.0582852	0.0582852	0.0582852	0.0582852	0.0582852	0.0582852	0.055141	0.0582852	0.055141	0.055141	0.055141	0.055141	0.055141	0.055141	0.055141	0.055141	0.055141	0.055141	0.055141	0.055141	0.055141	0.055141	0.055141	0.055141	0.055141	0.055141	0.055141
glsA	0.140034	0.146323	0.155755	0.168332	0.202918	0.146323	0.111737	0.0928714	0.086583	0.0834388	0.0802946	0.0802946	0.0771504	0.0740062	0.0740062	0.0771504	0.070862	0.070862	0.0740062	0.070862	0.070862	0.0677178	0.0677178	0.0645736	0.0645736	0.0645736	0.0645736	0.0645736	0.0645736	0.0677178	0.0614294	0.0614294	0.0645736	0.0614294	0.0614294	0.0645736	0.0645736	0.0645736	0.0614294	0.0645736	0.0614294	0.0645736	0.0645736	0.0645736	0.0614294	0.0614294	0.0614294	0.0614294	0.0614294
znuA	0.143179	0.146323	0.155755	0.168332	0.177765	0.143179	0.108592	0.0928714	0.0834388	0.0771504	0.0740062	0.0740062	0.070862	0.070862	0.070862	0.0677178	0.0677178	0.0677178	0.0645736	0.0645736	0.0645736	0.0645736	0.0645736	0.0645736	0.0645736	0.0645736	0.0614294	0.0614294	0.0614294	0.0614294	0.0614294	0.0614294	0.0614294	0.0614294	0.0614294	0.0582852	0.0614294	0.0582852	0.0614294	0.0582852	0.0614294	0.0582852	0.0582852	0.0582852	0.0582852	0.0582852	0.0582852	0.0582852	0.0582852
pepN	0.13689	0.140034	0.149467	0.1589	0.168332	0.140034	0.105448	0.0897272	0.0834388	0.0771504	0.0771504	0.070862	0.070862	0.070862	0.070862	0.0677178	0.0677178	0.0645736	0.0645736	0.0645736	0.0645736	0.0645736	0.0645736	0.0614294	0.0614294	0.0614294	0.0614294	0.0614294	0.0614294	0.0582852	0.0614294	0.0614294	0.0582852	0.0582852	0.0582852	0.0582852	0.0582852	0.0582852	0.0582852	0.0582852	0.0582852	0.0582852	0.055141	0.0582852	0.0582852	0.0582852	0.055141	0.055141	0.055141
srlE	0.143179	0.143179	0.152611	0.162044	0.171476	0.149467	0.118025	0.102304	0.0928714	0.086583	0.086583	0.0802946	0.0802946	0.0802946	0.0802946	0.0740062	0.0771504	0.0771504	0.0740062	0.0740062	0.0740062	0.0740062	0.0740062	0.0740062	0.0740062	0.070862	0.070862	0.070862	0.070862	0.070862	0.070862	0.070862	0.0677178	0.070862	0.070862	0.0677178	0.0677178	0.0677178	0.0677178	0.0677178	0.0677178	0.0677178	0.0645736	0.0645736	0.0677178	0.0645736	0.0645736	0.0645736	0.0645736
atoD	0.114881	0.118025	0.127458	0.13689	0.143179	0.127458	0.0928714	0.0802946	0.0740062	0.0677178	0.0677178	0.0645736	0.0645736	0.0645736	0.0614294	0.0614294	0.0614294	0.0614294	0.0614294	0.0582852	0.0582852	0.0582852	0.0582852	0.0582852	0.0582852	0.0582852	0.0582852	0.0582852	0.0582852	0.0582852	0.0582852	0.0582852	0.055141	0.0582852	0.055141	0.055141	0.055141	0.055141	0.055141	0.055141	0.055141	0.055141	0.055141	0.055141	0.055141	0.055141	0.055141	0.055141	0.055141
suhB	0.140034	0.146323	0.155755	0.168332	0.187197	0.146323	0.114881	0.086583	0.0771504	0.0740062	0.070862	0.070862	0.0677178	0.0645736	0.0645736	0.0645736	0.0645736	0.0614294	0.0645736	0.0645736	0.0645736	0.0614294	0.0614294	0.0614294	0.0614294	0.0614294	0.0614294	0.0614294	0.0614294	0.0614294	0.0582852	0.0614294	0.0614294	0.0614294	0.0582852	0.0614294	0.0614294	0.0614294	0.0614294	0.0614294	0.0614294	0.0614294	0.0614294	0.0614294	0.0582852	0.0614294	0.0614294	0.0614294	0.0614294
artM	0.111737	0.118025	0.124313	0.133746	0.140034	0.114881	0.0897272	0.0802946	0.0740062	0.070862	0.070862	0.0677178	0.0677178	0.0677178	0.0677178	0.0645736	0.0645736	0.0645736	0.0614294	0.0614294	0.0614294	0.0614294	0.0614294	0.0614294	0.0614294	0.0614294	0.0614294	0.0614294	0.0614294	0.0582852	0.0614294	0.0614294	0.0582852	0.0614294	0.0614294	0.0582852	0.0582852	0.0582852	0.0582852	0.0582852	0.0582852	0.0582852	0.0582852	0.0582852	0.0582852	0.0582852	0.0582852	0.0582852	0.0582852
pstA	0.127458	0.130602	0.13689	0.146323	0.162044	0.13689	0.102304	0.0928714	0.086583	0.0771504	0.0802946	0.0740062	0.0771504	0.0771504	0.0740062	0.070862	0.0740062	0.070862	0.0677178	0.0677178	0.0677178	0.070862	0.070862	0.070862	0.0677178	0.0677178	0.0677178	0.0677178	0.0677178	0.0645736	0.0677178	0.0677178	0.0645736	0.0677178	0.0677178	0.0645736	0.0645736	0.0645736	0.0677178	0.0645736	0.0645736	0.0614294	0.0614294	0.0614294	0.0645736	0.0614294	0.0614294	0.0614294	0.0614294
speB	0.121169	0.124313	0.130602	0.13689	0.146323	0.127458	0.102304	0.0897272	0.0834388	0.0802946	0.0771504	0.0771504	0.0740062	0.0740062	0.0740062	0.0740062	0.070862	0.070862	0.070862	0.070862	0.070862	0.0677178	0.0677178	0.0677178	0.0677178	0.0677178	0.0645736	0.0645736	0.0645736	0.0645736	0.0645736	0.0645736	0.0645736	0.0645736	0.0645736	0.0645736	0.0645736	0.0645736	0.0645736	0.0645736	0.0645736	0.0645736	0.0645736	0.0645736	0.0645736	0.0645736	0.0645736	0.0645736	0.0645736
hyfH	0.0928714	0.0928714	0.0960156	0.102304	0.105448	0.0991598	0.0834388	0.0740062	0.0677178	0.0677178	0.0645736	0.0645736	0.0614294	0.0614294	0.0614294	0.0614294	0.0614294	0.0582852	0.0582852	0.0582852	0.0582852	0.0582852	0.0582852	0.0582852	0.0582852	0.0582852	0.0582852	0.0582852	0.0582852	0.0582852	0.0582852	0.0582852	0.0582852	0.0582852	0.055141	0.0582852	0.0582852	0.0582852	0.055141	0.055141	0.055141	0.055141	0.055141	0.055141	0.055141	0.055141	0.055141	0.055141	0.055141
satP	0.111737	0.118025	0.124313	0.133746	0.140034	0.127458	0.102304	0.0834388	0.0740062	0.070862	0.0677178	0.0677178	0.0645736	0.0645736	0.0645736	0.0614294	0.0614294	0.0614294	0.0614294	0.0582852	0.0582852	0.0582852	0.0582852	0.0582852	0.0582852	0.0582852	0.0582852	0.0582852	0.0582852	0.0582852	0.0582852	0.0582852	0.055141	0.055141	0.055141	0.055141	0.055141	0.055141	0.055141	0.055141	0.055141	0.055141	0.055141	0.055141	0.055141	0.055141	0.055141	0.055141	0.055141
xylB	0.114881	0.124313	0.130602	0.140034	0.162044	0.124313	0.0991598	0.0802946	0.0740062	0.0740062	0.0677178	0.0677178	0.0645736	0.0645736	0.0645736	0.0645736	0.0614294	0.0582852	0.0614294	0.0582852	0.0582852	0.0582852	0.0582852	0.0582852	0.0582852	0.055141	0.055141	0.055141	0.055141	0.0582852	0.055141	0.055141	0.055141	0.055141	0.055141	0.055141	0.055141	0.055141	0.055141	0.055141	0.055141	0.055141	0.055141	0.055141	0.055141	0.055141	0.055141	0.055141	0.0519968
bioH	0.114881	0.121169	0.130602	0.13689	0.149467	0.133746	0.0960156	0.0802946	0.0740062	0.070862	0.0645736	0.0645736	0.0614294	0.0614294	0.0614294	0.0614294	0.0582852	0.0582852	0.0582852	0.0582852	0.0582852	0.0582852	0.055141	0.055141	0.055141	0.055141	0.055141	0.055141	0.055141	0.055141	0.055141	0.055141	0.055141	0.055141	0.055141	0.055141	0.055141	0.055141	0.055141	0.055141	0.055141	0.055141	0.055141	0.055141	0.0519968	0.055141	0.055141	0.055141	0.055141
actP	0.114881	0.124313	0.127458	0.133746	0.143179	0.124313	0.108592	0.0928714	0.0834388	0.0834388	0.0771504	0.0771504	0.0740062	0.070862	0.070862	0.070862	0.0677178	0.0677178	0.070862	0.070862	0.0677178	0.0677178	0.0645736	0.0645736	0.0645736	0.0645736	0.0645736	0.0645736	0.0645736	0.0645736	0.0645736	0.0645736	0.0645736	0.0614294	0.0614294	0.0645736	0.0645736	0.0645736	0.0614294	0.0614294	0.0614294	0.0614294	0.0614294	0.0614294	0.0614294	0.0614294	0.0614294	0.0614294	0.0614294
thiK	0.127458	0.133746	0.143179	0.152611	0.162044	0.149467	0.105448	0.086583	0.0771504	0.0740062	0.0677178	0.0677178	0.0645736	0.0645736	0.0614294	0.0645736	0.0614294	0.0582852	0.0614294	0.0614294	0.0614294	0.0582852	0.0582852	0.0582852	0.0582852	0.055141	0.055141	0.055141	0.055141	0.0582852	0.055141	0.055141	0.0582852	0.055141	0.055141	0.0582852	0.0582852	0.0582852	0.055141	0.0582852	0.055141	0.0582852	0.0582852	0.0582852	0.055141	0.0582852	0.0582852	0.0582852	0.0582852
mrcA	0.0928714	0.0960156	0.102304	0.108592	0.114881	0.105448	0.086583	0.0740062	0.0677178	0.0645736	0.0645736	0.0614294	0.0614294	0.0582852	0.0582852	0.0582852	0.0582852	0.0582852	0.055141	0.055141	0.055141	0.055141	0.055141	0.055141	0.055141	0.055141	0.055141	0.055141	0.055141	0.0519968	0.055141	0.055141	0.0519968	0.055141	0.055141	0.0519968	0.0519968	0.0519968	0.0519968	0.0519968	0.0519968	0.0519968	0.0519968	0.0519968	0.0519968	0.0519968	0.0519968	0.0519968	0.0519968
cycA	0.118025	0.124313	0.130602	0.13689	0.146323	0.130602	0.108592	0.0897272	0.0802946	0.0771504	0.0740062	0.0740062	0.070862	0.070862	0.070862	0.0677178	0.0677178	0.0645736	0.0677178	0.0645736	0.0645736	0.0645736	0.0645736	0.0645736	0.0614294	0.0614294	0.0614294	0.0614294	0.0614294	0.0614294	0.0614294	0.0614294	0.0614294	0.0614294	0.0614294	0.0614294	0.0614294	0.0614294	0.0614294	0.0614294	0.0582852	0.0614294	0.0614294	0.0614294	0.0582852	0.0582852	0.0614294	0.0582852	0.0582852
idnO	0.13689	0.13689	0.143179	0.152611	0.165188	0.13689	0.108592	0.0928714	0.086583	0.0834388	0.0802946	0.0802946	0.0771504	0.0771504	0.0771504	0.0740062	0.0740062	0.0740062	0.0740062	0.070862	0.070862	0.070862	0.070862	0.0677178	0.0677178	0.0677178	0.0677178	0.0677178	0.0677178	0.0677178	0.0677178	0.0677178	0.0677178	0.0677178	0.0677178	0.0677178	0.0677178	0.0645736	0.0645736	0.0645736	0.0645736	0.0645736	0.0645736	0.0645736	0.0645736	0.0645736	0.0645736	0.0645736	0.0614294
pssA	0.121169	0.111737	0.108592	0.105448	0.102304	0.102304	0.0928714	0.0897272	0.0834388	0.0802946	0.0834388	0.0771504	0.0802946	0.0802946	0.0802946	0.0740062	0.0771504	0.0771504	0.070862	0.070862	0.070862	0.0740062	0.0740062	0.070862	0.070862	0.070862	0.070862	0.070862	0.070862	0.0645736	0.0677178	0.0677178	0.0645736	0.0677178	0.0677178	0.0614294	0.0614294	0.0614294	0.0645736	0.0614294	0.0645736	0.0614294	0.0582852	0.0582852	0.0614294	0.0582852	0.0582852	0.0582852	0.0582852
sucC	0.108592	0.111737	0.118025	0.124313	0.133746	0.108592	0.086583	0.0771504	0.0740062	0.070862	0.0677178	0.0677178	0.0645736	0.0645736	0.0645736	0.0645736	0.0614294	0.0614294	0.0614294	0.0614294	0.0614294	0.0614294	0.0614294	0.0614294	0.0582852	0.0582852	0.0582852	0.0582852	0.0582852	0.0582852	0.0582852	0.0582852	0.0582852	0.0582852	0.0582852	0.0582852	0.0582852	0.0582852	0.0582852	0.055141	0.0582852	0.055141	0.055141	0.055141	0.055141	0.055141	0.055141	0.055141	0.055141
mntP	0.0928714	0.0991598	0.105448	0.108592	0.108592	0.0928714	0.0771504	0.070862	0.0677178	0.0645736	0.0645736	0.0645736	0.0614294	0.0614294	0.0614294	0.0614294	0.0614294	0.0614294	0.0614294	0.0614294	0.0582852	0.0582852	0.0582852	0.0582852	0.0582852	0.0582852	0.0582852	0.0582852	0.0582852	0.0582852	0.0582852	0.0582852	0.0582852	0.0582852	0.0582852	0.0582852	0.0582852	0.055141	0.0582852	0.055141	0.0582852	0.055141	0.055141	0.055141	0.055141	0.055141	0.055141	0.055141	0.055141
hisH	0.0740062	0.0740062	0.0740062	0.070862	0.0740062	0.070862	0.0740062	0.070862	0.070862	0.070862	0.070862	0.070862	0.0677178	0.0677178	0.0677178	0.0677178	0.0645736	0.0645736	0.0645736	0.0645736	0.0614294	0.0582852	0.0582852	0.0582852	0.0582852	0.055141	0.055141	0.055141	0.055141	0.055141	0.0519968	0.0519968	0.055141	0.0519968	0.0519968	0.0519968	0.0519968	0.0519968	0.0519968	0.0519968	0.0519968	0.0519968	0.0519968	0.0519968	0.0519968	0.0519968	0.0519968	0.0519968	0.0519968
cydA	0.0960156	0.0991598	0.102304	0.105448	0.111737	0.108592	0.102304	0.086583	0.0740062	0.0677178	0.0677178	0.0645736	0.0614294	0.0614294	0.0614294	0.0582852	0.0582852	0.0582852	0.0582852	0.0582852	0.0582852	0.0582852	0.055141	0.055141	0.055141	0.055141	0.055141	0.055141	0.055141	0.055141	0.055141	0.055141	0.055141	0.0519968	0.0519968	0.0519968	0.055141	0.055141	0.0519968	0.0519968	0.0519968	0.0519968	0.0519968	0.0519968	0.0519968	0.0519968	0.0519968	0.0519968	0.0519968
mdtI	0.121169	0.127458	0.13689	0.146323	0.1589	0.13689	0.105448	0.086583	0.0802946	0.0771504	0.0740062	0.070862	0.070862	0.0677178	0.0677178	0.0677178	0.0645736	0.0645736	0.0645736	0.0645736	0.0645736	0.0645736	0.0645736	0.0614294	0.0614294	0.0614294	0.0614294	0.0614294	0.0614294	0.0614294	0.0614294	0.0614294	0.0614294	0.0614294	0.0614294	0.0614294	0.0614294	0.0614294	0.0614294	0.0614294	0.0614294	0.0614294	0.0614294	0.0614294	0.0614294	0.0582852	0.0582852	0.0582852	0.0582852
livH	0.121169	0.130602	0.133746	0.140034	0.149467	0.124313	0.0991598	0.086583	0.0802946	0.0802946	0.0771504	0.0771504	0.0740062	0.0740062	0.0740062	0.0740062	0.070862	0.070862	0.070862	0.070862	0.070862	0.0677178	0.0677178	0.0677178	0.0677178	0.0645736	0.0645736	0.0645736	0.0645736	0.0677178	0.0645736	0.0645736	0.0645736	0.0645736	0.0645736	0.0645736	0.0645736	0.0645736	0.0614294	0.0614294	0.0614294	0.0614294	0.0614294	0.0614294	0.0614294	0.0614294	0.0614294	0.0614294	0.0614294
gudP	0.13689	0.143179	0.152611	0.165188	0.171476	0.152611	0.111737	0.0960156	0.086583	0.0802946	0.0802946	0.0771504	0.0771504	0.0740062	0.0740062	0.070862	0.0740062	0.070862	0.070862	0.0677178	0.0677178	0.0677178	0.0677178	0.0677178	0.0677178	0.0677178	0.0677178	0.0677178	0.0677178	0.0645736	0.0645736	0.0677178	0.0645736	0.0645736	0.0645736	0.0645736	0.0645736	0.0645736	0.0645736	0.0645736	0.0645736	0.0645736	0.0645736	0.0645736	0.0645736	0.0645736	0.0645736	0.0645736	0.0645736
yfdR	0.121169	0.124313	0.130602	0.140034	0.149467	0.130602	0.0991598	0.0897272	0.086583	0.0802946	0.0802946	0.0771504	0.0771504	0.0771504	0.0740062	0.070862	0.0740062	0.070862	0.070862	0.070862	0.070862	0.070862	0.070862	0.070862	0.070862	0.070862	0.070862	0.070862	0.0677178	0.0677178	0.0677178	0.0677178	0.0645736	0.0677178	0.0677178	0.0645736	0.0645736	0.0645736	0.0677178	0.0645736	0.0677178	0.0645736	0.0645736	0.0645736	0.0645736	0.0645736	0.0645736	0.0645736	0.0645736
glcB	0.114881	0.121169	0.127458	0.13689	0.146323	0.118025	0.0960156	0.0802946	0.0771504	0.0740062	0.070862	0.070862	0.0677178	0.0645736	0.0645736	0.0645736	0.0614294	0.0614294	0.0645736	0.0645736	0.0645736	0.0614294	0.0614294	0.0614294	0.0614294	0.0614294	0.0614294	0.0582852	0.0582852	0.0614294	0.0582852	0.0582852	0.0614294	0.0582852	0.0582852	0.0614294	0.0614294	0.0614294	0.0582852	0.0614294	0.0582852	0.0614294	0.0614294	0.0582852	0.0582852	0.0582852	0.0582852	0.0582852	0.0614294
gloA	0.102304	0.108592	0.114881	0.124313	0.133746	0.111737	0.086583	0.070862	0.0645736	0.0614294	0.0614294	0.0582852	0.0582852	0.0582852	0.055141	0.055141	0.055141	0.055141	0.0519968	0.0519968	0.0519968	0.0519968	0.0519968	0.0519968	0.0519968	0.0519968	0.0519968	0.0519968	0.0519968	0.0519968	0.0519968	0.0519968	0.0519968	0.0519968	0.0519968	0.0519968	0.0519968	0.0519968	0.0519968	0.0519968	0.0519968	0.0488526	0.0488526	0.0488526	0.0488526	0.0488526	0.0488526	0.0488526	0.0488526
proX	0.114881	0.114881	0.118025	0.121169	0.124313	0.118025	0.105448	0.0960156	0.0897272	0.086583	0.0834388	0.0834388	0.0802946	0.0802946	0.0802946	0.0802946	0.0771504	0.0771504	0.0771504	0.0771504	0.0771504	0.0740062	0.0740062	0.0740062	0.0740062	0.0740062	0.0740062	0.070862	0.070862	0.070862	0.070862	0.070862	0.070862	0.070862	0.070862	0.0677178	0.0677178	0.0677178	0.0677178	0.0677178	0.0677178	0.0677178	0.0677178	0.0677178	0.0645736	0.0645736	0.0645736	0.0645736	0.0645736
ilvB	0.130602	0.133746	0.140034	0.146323	0.152611	0.127458	0.0991598	0.0897272	0.086583	0.0802946	0.0802946	0.0771504	0.0771504	0.0771504	0.0771504	0.0740062	0.0740062	0.0740062	0.070862	0.070862	0.070862	0.0740062	0.0740062	0.070862	0.070862	0.070862	0.070862	0.070862	0.070862	0.0677178	0.070862	0.070862	0.0677178	0.070862	0.070862	0.0677178	0.0677178	0.0677178	0.0677178	0.0677178	0.0677178	0.0645736	0.0677178	0.0645736	0.0677178	0.0645736	0.0645736	0.0645736	0.0645736
amiA	0.102304	0.108592	0.111737	0.118025	0.124313	0.111737	0.0897272	0.0740062	0.0677178	0.0677178	0.0645736	0.0645736	0.0614294	0.0614294	0.0582852	0.0614294	0.0582852	0.0582852	0.0582852	0.0582852	0.0582852	0.055141	0.055141	0.055141	0.055141	0.055141	0.055141	0.055141	0.055141	0.055141	0.055141	0.055141	0.055141	0.0519968	0.0519968	0.055141	0.055141	0.055141	0.0519968	0.055141	0.0519968	0.055141	0.055141	0.055141	0.0519968	0.055141	0.055141	0.055141	0.055141
glpB	0.108592	0.108592	0.114881	0.121169	0.127458	0.111737	0.086583	0.0771504	0.0740062	0.0677178	0.0677178	0.0645736	0.0645736	0.0645736	0.0614294	0.0614294	0.0614294	0.0614294	0.0582852	0.0582852	0.0582852	0.0582852	0.0582852	0.0582852	0.0582852	0.0582852	0.0582852	0.055141	0.055141	0.055141	0.055141	0.055141	0.055141	0.055141	0.055141	0.055141	0.055141	0.055141	0.055141	0.055141	0.055141	0.055141	0.055141	0.055141	0.055141	0.055141	0.0519968	0.0519968	0.0519968
rhaT	0.0960156	0.0991598	0.102304	0.108592	0.114881	0.102304	0.0834388	0.070862	0.0677178	0.0645736	0.0614294	0.0614294	0.0582852	0.0582852	0.0582852	0.0582852	0.0582852	0.055141	0.055141	0.055141	0.055141	0.055141	0.055141	0.055141	0.055141	0.055141	0.055141	0.055141	0.0519968	0.0519968	0.0519968	0.0519968	0.0519968	0.0519968	0.0519968	0.0519968	0.0519968	0.0519968	0.0519968	0.0519968	0.0519968	0.0519968	0.0519968	0.0519968	0.0519968	0.0519968	0.0519968	0.0519968	0.0519968
dadA	0.086583	0.0897272	0.0928714	0.0991598	0.102304	0.0928714	0.0834388	0.0740062	0.0645736	0.0614294	0.0582852	0.0582852	0.0582852	0.055141	0.055141	0.055141	0.055141	0.0519968	0.0519968	0.0519968	0.0519968	0.0519968	0.0519968	0.0519968	0.0519968	0.0519968	0.0519968	0.0519968	0.0519968	0.0519968	0.0488526	0.0488526	0.0488526	0.0488526	0.0488526	0.0488526	0.0488526	0.0488526	0.0488526	0.0488526	0.0488526	0.0488526	0.0488526	0.0488526	0.0488526	0.0488526	0.0488526	0.0488526	0.0488526
mnaT	0.127458	0.130602	0.13689	0.143179	0.1589	0.130602	0.102304	0.0897272	0.0834388	0.0802946	0.0802946	0.0740062	0.0771504	0.0740062	0.0740062	0.070862	0.0740062	0.070862	0.070862	0.0677178	0.0677178	0.070862	0.070862	0.0677178	0.0677178	0.0677178	0.0677178	0.0677178	0.0677178	0.0645736	0.0645736	0.0645736	0.0645736	0.0645736	0.0645736	0.0614294	0.0614294	0.0614294	0.0645736	0.0614294	0.0645736	0.0614294	0.0614294	0.0614294	0.0614294	0.0614294	0.0614294	0.0614294	0.0614294
araG	0.118025	0.118025	0.127458	0.130602	0.124313	0.0928714	0.0771504	0.0677178	0.0645736	0.0645736	0.0582852	0.0614294	0.0582852	0.055141	0.055141	0.055141	0.055141	0.0519968	0.055141	0.055141	0.055141	0.0519968	0.0519968	0.0519968	0.0519968	0.0519968	0.0519968	0.0519968	0.0519968	0.0519968	0.0519968	0.0519968	0.0519968	0.0488526	0.0488526	0.0519968	0.0519968	0.0519968	0.0488526	0.0519968	0.0488526	0.0519968	0.0519968	0.0519968	0.0488526	0.0488526	0.0519968	0.0519968	0.0519968
rfbB	0.152611	0.162044	0.168332	0.177765	0.199774	0.152611	0.121169	0.102304	0.0960156	0.0928714	0.0897272	0.086583	0.086583	0.0834388	0.0834388	0.0802946	0.0802946	0.0802946	0.0802946	0.0771504	0.0771504	0.0771504	0.0771504	0.0771504	0.0771504	0.0771504	0.0740062	0.0740062	0.0740062	0.0740062	0.0740062	0.0740062	0.0740062	0.0740062	0.0740062	0.0740062	0.0740062	0.0740062	0.0740062	0.070862	0.070862	0.070862	0.070862	0.070862	0.0740062	0.070862	0.070862	0.070862	0.070862
pepA	0.0960156	0.102304	0.105448	0.108592	0.114881	0.111737	0.0897272	0.0771504	0.070862	0.070862	0.0677178	0.0677178	0.0645736	0.0645736	0.0645736	0.0645736	0.0614294	0.0614294	0.0645736	0.0614294	0.0614294	0.0614294	0.0582852	0.0582852	0.0582852	0.0582852	0.0582852	0.0582852	0.0582852	0.0614294	0.0582852	0.0582852	0.0582852	0.0582852	0.0582852	0.0582852	0.0582852	0.0582852	0.0582852	0.0582852	0.0582852	0.0582852	0.0582852	0.0582852	0.055141	0.0582852	0.0582852	0.0582852	0.0582852
yqaB	0.105448	0.108592	0.108592	0.111737	0.111737	0.108592	0.108592	0.102304	0.0960156	0.0928714	0.086583	0.086583	0.0802946	0.0802946	0.0771504	0.0771504	0.0740062	0.070862	0.0740062	0.0740062	0.070862	0.0677178	0.0677178	0.0677178	0.0677178	0.0677178	0.0677178	0.0645736	0.0645736	0.0677178	0.0645736	0.0645736	0.0677178	0.0645736	0.0645736	0.0645736	0.0645736	0.0645736	0.0645736	0.0645736	0.0614294	0.0645736	0.0645736	0.0645736	0.0614294	0.0645736	0.0614294	0.0614294	0.0614294
epd	0.152611	0.152611	0.155755	0.165188	0.155755	0.127458	0.111737	0.0991598	0.0960156	0.0960156	0.0897272	0.0897272	0.086583	0.086583	0.086583	0.086583	0.0834388	0.0834388	0.0834388	0.0834388	0.0802946	0.0802946	0.0771504	0.0802946	0.0771504	0.0771504	0.0771504	0.0771504	0.0740062	0.0771504	0.0740062	0.0740062	0.0740062	0.0740062	0.0740062	0.0740062	0.0740062	0.0740062	0.070862	0.0740062	0.070862	0.070862	0.070862	0.070862	0.070862	0.070862	0.070862	0.070862	0.070862
sodB	0.13689	0.140034	0.143179	0.149467	0.155755	0.143179	0.121169	0.108592	0.0991598	0.0928714	0.0928714	0.0897272	0.0897272	0.0897272	0.086583	0.0834388	0.0834388	0.0834388	0.0802946	0.0802946	0.0802946	0.0802946	0.0802946	0.0802946	0.0802946	0.0802946	0.0771504	0.0771504	0.0771504	0.0740062	0.0771504	0.0771504	0.0740062	0.0740062	0.0740062	0.0740062	0.0740062	0.0740062	0.0740062	0.070862	0.0740062	0.070862	0.070862	0.070862	0.070862	0.070862	0.0677178	0.0677178	0.0677178
znuC	0.108592	0.111737	0.114881	0.118025	0.124313	0.118025	0.0928714	0.0834388	0.0771504	0.0740062	0.0740062	0.070862	0.070862	0.070862	0.070862	0.0677178	0.0677178	0.0677178	0.0677178	0.0645736	0.0645736	0.0645736	0.0645736	0.0645736	0.0645736	0.0645736	0.0645736	0.0645736	0.0645736	0.0614294	0.0614294	0.0614294	0.0614294	0.0614294	0.0614294	0.0614294	0.0614294	0.0614294	0.0614294	0.0582852	0.0582852	0.0582852	0.0582852	0.0582852	0.0582852	0.0582852	0.0582852	0.0582852	0.0582852
hemC	0.0897272	0.0897272	0.0897272	0.0928714	0.0928714	0.0928714	0.0897272	0.0834388	0.0802946	0.0802946	0.0740062	0.0740062	0.070862	0.070862	0.070862	0.0677178	0.0677178	0.0677178	0.0677178	0.0677178	0.0645736	0.0645736	0.0645736	0.0645736	0.0645736	0.0645736	0.0614294	0.0614294	0.0614294	0.0614294	0.0614294	0.0614294	0.0614294	0.0614294	0.0614294	0.0614294	0.0614294	0.0614294	0.0614294	0.0614294	0.0614294	0.0614294	0.0614294	0.0614294	0.0582852	0.0582852	0.0582852	0.0582852	0.0582852
torC	0.102304	0.105448	0.111737	0.118025	0.124313	0.105448	0.0897272	0.0771504	0.070862	0.070862	0.0645736	0.0645736	0.0614294	0.0614294	0.0614294	0.0614294	0.0582852	0.0582852	0.0582852	0.0582852	0.0582852	0.0582852	0.0582852	0.055141	0.055141	0.055141	0.055141	0.055141	0.055141	0.0582852	0.055141	0.055141	0.055141	0.055141	0.055141	0.0582852	0.055141	0.055141	0.055141	0.055141	0.055141	0.055141	0.0582852	0.055141	0.055141	0.055141	0.055141	0.055141	0.055141
astA	0.111737	0.114881	0.121169	0.127458	0.13689	0.127458	0.111737	0.0960156	0.086583	0.0834388	0.0771504	0.0771504	0.0740062	0.070862	0.070862	0.070862	0.0677178	0.0677178	0.0677178	0.0645736	0.070862	0.0677178	0.0677178	0.0614294	0.0614294	0.0614294	0.0645736	0.0645736	0.0645736	0.0645736	0.0645736	0.0645736	0.0645736	0.0645736	0.0645736	0.0645736	0.0614294	0.0582852	0.0582852	0.0582852	0.0582852	0.0582852	0.0582852	0.0582852	0.0582852	0.0614294	0.0614294	0.0614294	0.0614294
pflA	0.118025	0.121169	0.124313	0.130602	0.140034	0.127458	0.0991598	0.086583	0.0802946	0.0771504	0.0740062	0.0740062	0.070862	0.070862	0.070862	0.070862	0.0677178	0.0677178	0.0677178	0.0677178	0.0677178	0.0645736	0.0645736	0.0645736	0.0645736	0.0645736	0.0645736	0.0614294	0.0614294	0.0645736	0.0614294	0.0614294	0.0645736	0.0614294	0.0614294	0.0614294	0.0614294	0.0614294	0.0614294	0.0614294	0.0582852	0.0614294	0.0614294	0.0614294	0.0582852	0.0614294	0.0614294	0.0614294	0.0614294
yjeH	0.086583	0.086583	0.0897272	0.0960156	0.102304	0.086583	0.0740062	0.0645736	0.0614294	0.0614294	0.0582852	0.0582852	0.055141	0.055141	0.055141	0.055141	0.055141	0.055141	0.055141	0.055141	0.055141	0.0519968	0.0519968	0.0519968	0.0519968	0.0519968	0.0519968	0.0519968	0.0519968	0.0519968	0.0519968	0.0519968	0.0519968	0.0519968	0.0519968	0.0519968	0.0519968	0.0519968	0.0519968	0.0519968	0.0488526	0.0519968	0.0519968	0.0519968	0.0488526	0.0519968	0.0519968	0.0519968	0.0519968
cdd	0.111737	0.111737	0.114881	0.118025	0.121169	0.114881	0.108592	0.0960156	0.0928714	0.0834388	0.086583	0.0802946	0.0834388	0.0802946	0.0802946	0.0771504	0.0771504	0.0771504	0.0740062	0.0740062	0.0740062	0.0740062	0.0740062	0.0740062	0.0740062	0.0740062	0.0740062	0.0740062	0.0740062	0.070862	0.0740062	0.0740062	0.0677178	0.070862	0.070862	0.0677178	0.0677178	0.0677178	0.070862	0.0677178	0.070862	0.0677178	0.0677178	0.0677178	0.070862	0.0677178	0.0677178	0.0677178	0.0677178
nuoL	0.130602	0.13689	0.149467	0.162044	0.190342	0.13689	0.102304	0.086583	0.0802946	0.0771504	0.0740062	0.070862	0.070862	0.0677178	0.0677178	0.0645736	0.0645736	0.0645736	0.0645736	0.0614294	0.0614294	0.0614294	0.0614294	0.0614294	0.0614294	0.0614294	0.0614294	0.0614294	0.0614294	0.0614294	0.0614294	0.0614294	0.0582852	0.0614294	0.0614294	0.0582852	0.0582852	0.0582852	0.0582852	0.0582852	0.0614294	0.0582852	0.0582852	0.0582852	0.0582852	0.0582852	0.0582852	0.0582852	0.0582852
pntB	0.108592	0.111737	0.118025	0.121169	0.127458	0.111737	0.0960156	0.0834388	0.0771504	0.0771504	0.0740062	0.0740062	0.070862	0.070862	0.070862	0.0677178	0.0677178	0.0677178	0.0677178	0.0677178	0.0677178	0.0677178	0.0677178	0.0645736	0.0645736	0.0645736	0.0645736	0.0645736	0.0645736	0.0645736	0.0645736	0.0645736	0.0614294	0.0645736	0.0645736	0.0614294	0.0614294	0.0614294	0.0614294	0.0614294	0.0614294	0.0614294	0.0614294	0.0614294	0.0614294	0.0614294	0.0614294	0.0614294	0.0614294
serA	0.114881	0.118025	0.124313	0.133746	0.140034	0.130602	0.108592	0.0928714	0.0802946	0.0740062	0.070862	0.0677178	0.0677178	0.0645736	0.0645736	0.0614294	0.0614294	0.0614294	0.0582852	0.0582852	0.0582852	0.0582852	0.0582852	0.0582852	0.0582852	0.0582852	0.0582852	0.0582852	0.0582852	0.055141	0.0582852	0.0582852	0.055141	0.0582852	0.0582852	0.055141	0.055141	0.055141	0.0582852	0.055141	0.055141	0.055141	0.055141	0.055141	0.055141	0.055141	0.055141	0.055141	0.055141
nagZ	0.13689	0.13689	0.146323	0.149467	0.155755	0.13689	0.114881	0.105448	0.0991598	0.0928714	0.0897272	0.086583	0.086583	0.086583	0.0834388	0.0802946	0.0834388	0.0802946	0.0771504	0.0771504	0.0771504	0.0771504	0.0771504	0.0771504	0.0771504	0.0771504	0.0740062	0.0740062	0.0740062	0.070862	0.0740062	0.0740062	0.070862	0.070862	0.070862	0.0677178	0.070862	0.0677178	0.070862	0.0677178	0.0677178	0.0677178	0.0677178	0.0677178	0.070862	0.0677178	0.0677178	0.0677178	0.0677178
citG	0.127458	0.133746	0.140034	0.149467	0.155755	0.127458	0.102304	0.0897272	0.0834388	0.0802946	0.0771504	0.0771504	0.0740062	0.0740062	0.0740062	0.0740062	0.070862	0.070862	0.070862	0.070862	0.070862	0.0677178	0.0677178	0.0677178	0.0677178	0.0677178	0.0645736	0.0645736	0.0645736	0.0677178	0.0645736	0.0645736	0.0677178	0.0645736	0.0645736	0.0645736	0.0645736	0.0645736	0.0614294	0.0645736	0.0614294	0.0645736	0.0614294	0.0614294	0.0614294	0.0614294	0.0614294	0.0614294	0.0614294
glnH	0.130602	0.133746	0.140034	0.149467	0.1589	0.130602	0.102304	0.0928714	0.086583	0.0834388	0.0802946	0.0771504	0.0771504	0.0771504	0.0771504	0.0740062	0.0740062	0.0740062	0.070862	0.070862	0.070862	0.0740062	0.0740062	0.070862	0.070862	0.070862	0.070862	0.070862	0.070862	0.0677178	0.070862	0.070862	0.0677178	0.070862	0.070862	0.0677178	0.0677178	0.0677178	0.0677178	0.0677178	0.0677178	0.0645736	0.0645736	0.0645736	0.0677178	0.0645736	0.0645736	0.0645736	0.0645736
prpB	0.108592	0.111737	0.121169	0.127458	0.13689	0.111737	0.0897272	0.0771504	0.0740062	0.0677178	0.0645736	0.0645736	0.0645736	0.0614294	0.0614294	0.0614294	0.0614294	0.0582852	0.0614294	0.0614294	0.0582852	0.0582852	0.0582852	0.0582852	0.0582852	0.0582852	0.0582852	0.0582852	0.0582852	0.0582852	0.0582852	0.0582852	0.0582852	0.0582852	0.055141	0.0582852	0.0582852	0.0582852	0.055141	0.0582852	0.055141	0.0582852	0.0582852	0.0582852	0.055141	0.0582852	0.0582852	0.0582852	0.055141
serC	0.0645736	0.0582852	0.0582852	0.0582852	0.055141	0.0582852	0.055141	0.0582852	0.0582852	0.055141	0.0582852	0.055141	0.0582852	0.0582852	0.055141	0.055141	0.055141	0.055141	0.055141	0.055141	0.055141	0.055141	0.055141	0.055141	0.055141	0.055141	0.055141	0.055141	0.055141	0.0519968	0.055141	0.055141	0.0519968	0.055141	0.055141	0.0519968	0.0519968	0.0519968	0.0519968	0.0519968	0.0519968	0.0519968	0.0519968	0.0519968	0.0519968	0.0519968	0.0519968	0.0519968	0.0519968
hisQ	0.108592	0.114881	0.121169	0.130602	0.133746	0.108592	0.086583	0.0771504	0.0740062	0.0645736	0.0614294	0.0614294	0.0582852	0.0582852	0.0582852	0.0582852	0.055141	0.055141	0.055141	0.055141	0.055141	0.0519968	0.0519968	0.0519968	0.0519968	0.0488526	0.0488526	0.0488526	0.0488526	0.0519968	0.0488526	0.0488526	0.0519968	0.0488526	0.0488526	0.0519968	0.0488526	0.0488526	0.0488526	0.0488526	0.0488526	0.0488526	0.0488526	0.0488526	0.0488526	0.0488526	0.0488526	0.0488526	0.0488526
argK	0.111737	0.111737	0.114881	0.121169	0.124313	0.111737	0.0897272	0.0834388	0.0802946	0.0740062	0.0740062	0.0677178	0.070862	0.070862	0.070862	0.0645736	0.0677178	0.0677178	0.0614294	0.0614294	0.0614294	0.0645736	0.0645736	0.0645736	0.0645736	0.0614294	0.0614294	0.0614294	0.0614294	0.0582852	0.0614294	0.0614294	0.0582852	0.0614294	0.0582852	0.055141	0.055141	0.055141	0.0582852	0.055141	0.0582852	0.055141	0.055141	0.055141	0.0582852	0.055141	0.055141	0.055141	0.055141
ilvA	0.118025	0.121169	0.124313	0.127458	0.133746	0.140034	0.121169	0.105448	0.0960156	0.0928714	0.086583	0.0834388	0.0802946	0.0802946	0.0771504	0.0771504	0.0771504	0.0740062	0.0740062	0.0740062	0.070862	0.070862	0.070862	0.070862	0.070862	0.070862	0.070862	0.0677178	0.0677178	0.0677178	0.0677178	0.0677178	0.0677178	0.0677178	0.0677178	0.0677178	0.0677178	0.0677178	0.0677178	0.0645736	0.0677178	0.0645736	0.0645736	0.0645736	0.0645736	0.0645736	0.0645736	0.0645736	0.0645736
ycaO	0.130602	0.13689	0.146323	0.155755	0.165188	0.133746	0.102304	0.0897272	0.0834388	0.0802946	0.0771504	0.0771504	0.0740062	0.070862	0.070862	0.070862	0.0677178	0.0677178	0.070862	0.0677178	0.070862	0.0677178	0.0645736	0.0645736	0.0645736	0.0645736	0.0645736	0.0645736	0.0645736	0.0645736	0.0645736	0.0645736	0.0645736	0.0645736	0.0645736	0.0645736	0.0645736	0.0645736	0.0614294	0.0645736	0.0614294	0.0645736	0.0645736	0.0645736	0.0614294	0.0645736	0.0645736	0.0645736	0.0645736
thiP	0.140034	0.146323	0.155755	0.168332	0.174621	0.143179	0.108592	0.0928714	0.0897272	0.0834388	0.0802946	0.0771504	0.0771504	0.0771504	0.0740062	0.070862	0.0740062	0.070862	0.070862	0.070862	0.070862	0.070862	0.070862	0.070862	0.0677178	0.0677178	0.0677178	0.0677178	0.0677178	0.0645736	0.0677178	0.0645736	0.0645736	0.0645736	0.0645736	0.0645736	0.0645736	0.0645736	0.0645736	0.0614294	0.0645736	0.0614294	0.0614294	0.0614294	0.0614294	0.0614294	0.0614294	0.0614294	0.0614294
cyaA	0.162044	0.165188	0.174621	0.187197	0.199774	0.218639	0.19663	0.152611	0.130602	0.114881	0.105448	0.105448	0.0960156	0.0928714	0.0897272	0.0928714	0.086583	0.0834388	0.086583	0.086583	0.086583	0.0802946	0.0802946	0.0771504	0.0771504	0.0771504	0.0771504	0.0771504	0.0740062	0.0771504	0.0740062	0.0740062	0.0771504	0.0740062	0.0740062	0.0740062	0.0740062	0.0740062	0.070862	0.0740062	0.070862	0.070862	0.070862	0.070862	0.070862	0.070862	0.070862	0.070862	0.070862
ilvH	0.127458	0.13689	0.143179	0.155755	0.168332	0.171476	0.152611	0.121169	0.102304	0.0928714	0.0834388	0.0802946	0.0771504	0.0740062	0.0740062	0.070862	0.070862	0.0677178	0.0677178	0.0677178	0.0677178	0.0645736	0.0645736	0.0645736	0.0645736	0.0645736	0.0645736	0.0645736	0.0645736	0.0645736	0.0645736	0.0645736	0.0645736	0.0645736	0.0645736	0.0645736	0.0645736	0.0645736	0.0614294	0.0645736	0.0614294	0.0645736	0.0614294	0.0614294	0.0614294	0.0614294	0.0614294	0.0614294	0.0614294
pfkB	0.121169	0.118025	0.121169	0.118025	0.118025	0.118025	0.105448	0.105448	0.102304	0.0960156	0.0960156	0.0928714	0.0928714	0.0928714	0.0897272	0.0897272	0.0897272	0.0897272	0.0897272	0.0897272	0.086583	0.086583	0.0834388	0.0834388	0.0834388	0.0834388	0.0834388	0.0802946	0.0802946	0.0834388	0.0802946	0.0802946	0.0834388	0.0802946	0.0802946	0.0802946	0.0802946	0.0802946	0.0771504	0.0802946	0.0771504	0.0771504	0.0771504	0.0771504	0.0740062	0.0771504	0.0771504	0.0771504	0.0771504
ulaE	0.140034	0.143179	0.152611	0.165188	0.177765	0.140034	0.108592	0.0991598	0.0928714	0.086583	0.086583	0.0834388	0.0834388	0.0802946	0.0802946	0.0802946	0.0771504	0.0771504	0.0771504	0.0740062	0.0740062	0.0740062	0.0740062	0.0740062	0.0740062	0.0740062	0.0740062	0.0740062	0.0740062	0.070862	0.070862	0.070862	0.070862	0.070862	0.070862	0.0677178	0.0677178	0.0677178	0.070862	0.0677178	0.0677178	0.0677178	0.0677178	0.0677178	0.0677178	0.0645736	0.0645736	0.0645736	0.0645736
narZ	0.102304	0.102304	0.108592	0.111737	0.118025	0.121169	0.118025	0.118025	0.102304	0.0897272	0.0834388	0.070862	0.0677178	0.0645736	0.0645736	0.0614294	0.0614294	0.0582852	0.0582852	0.0582852	0.0582852	0.055141	0.055141	0.055141	0.055141	0.055141	0.055141	0.0519968	0.0519968	0.0519968	0.0519968	0.0519968	0.0519968	0.0519968	0.0519968	0.0519968	0.0519968	0.0519968	0.0519968	0.0519968	0.0519968	0.0519968	0.0519968	0.0519968	0.0519968	0.0519968	0.0519968	0.0519968	0.0488526
hisM	0.118025	0.127458	0.140034	0.149467	0.155755	0.124313	0.0960156	0.0802946	0.0740062	0.0740062	0.0677178	0.070862	0.0645736	0.0614294	0.0614294	0.0645736	0.0582852	0.0582852	0.0645736	0.0645736	0.0614294	0.0582852	0.055141	0.055141	0.055141	0.055141	0.055141	0.055141	0.055141	0.0614294	0.055141	0.055141	0.0614294	0.055141	0.055141	0.0614294	0.0614294	0.0614294	0.055141	0.0582852	0.055141	0.0582852	0.0582852	0.0582852	0.0519968	0.0582852	0.0582852	0.0582852	0.0582852
gsiC	0.111737	0.114881	0.118025	0.124313	0.130602	0.133746	0.140034	0.152611	0.118025	0.105448	0.0960156	0.086583	0.0834388	0.0802946	0.0771504	0.0740062	0.0740062	0.0740062	0.070862	0.0677178	0.0677178	0.070862	0.0677178	0.0677178	0.0677178	0.0677178	0.0677178	0.0645736	0.0645736	0.0614294	0.0645736	0.0645736	0.0614294	0.0645736	0.0645736	0.0614294	0.0614294	0.0614294	0.0645736	0.0582852	0.0614294	0.0582852	0.0582852	0.0582852	0.0614294	0.0582852	0.0582852	0.0582852	0.0582852
ilvE	0.0928714	0.0928714	0.0960156	0.0960156	0.0960156	0.0960156	0.0991598	0.0960156	0.0928714	0.0928714	0.0897272	0.086583	0.086583	0.0834388	0.0834388	0.0834388	0.0802946	0.0802946	0.0740062	0.0740062	0.070862	0.0677178	0.0677178	0.0677178	0.0645736	0.0645736	0.0645736	0.0645736	0.0645736	0.0645736	0.0645736	0.0645736	0.0645736	0.0645736	0.0645736	0.0645736	0.0645736	0.0614294	0.0645736	0.0614294	0.0614294	0.0582852	0.0582852	0.0582852	0.0582852	0.0582852	0.0582852	0.0582852	0.0582852
betT	0.130602	0.13689	0.146323	0.1589	0.168332	0.133746	0.102304	0.0897272	0.0834388	0.0771504	0.0771504	0.0740062	0.0740062	0.0740062	0.0740062	0.0740062	0.0740062	0.070862	0.070862	0.070862	0.070862	0.070862	0.070862	0.070862	0.070862	0.0677178	0.0677178	0.0677178	0.0677178	0.0677178	0.0677178	0.0677178	0.0645736	0.0677178	0.0645736	0.0645736	0.0645736	0.0645736	0.0645736	0.0645736	0.0645736	0.0645736	0.0645736	0.0645736	0.0645736	0.0645736	0.0645736	0.0645736	0.0645736
solA	0.152611	0.155755	0.165188	0.177765	0.19663	0.155755	0.121169	0.105448	0.0991598	0.0928714	0.0897272	0.086583	0.086583	0.0834388	0.0834388	0.0834388	0.0802946	0.0802946	0.0802946	0.0802946	0.0802946	0.0771504	0.0771504	0.0771504	0.0740062	0.0740062	0.0740062	0.0740062	0.0740062	0.0740062	0.0740062	0.0740062	0.0740062	0.070862	0.070862	0.0740062	0.0740062	0.0740062	0.070862	0.070862	0.070862	0.070862	0.070862	0.070862	0.0677178	0.070862	0.070862	0.070862	0.070862
ctrl_6	0.168332	0.180909	0.193486	0.209207	0.240649	0.165188	0.124313	0.105448	0.0928714	0.0897272	0.086583	0.0802946	0.0802946	0.0771504	0.0771504	0.0740062	0.0740062	0.0740062	0.0740062	0.070862	0.070862	0.070862	0.070862	0.070862	0.070862	0.070862	0.070862	0.0677178	0.0677178	0.0677178	0.0677178	0.0677178	0.0677178	0.0677178	0.0677178	0.0677178	0.0677178	0.0677178	0.0677178	0.0645736	0.0645736	0.0677178	0.0645736	0.0645736	0.0645736	0.0645736	0.0645736	0.0645736	0.0645736
arsB	0.165188	0.177765	0.190342	0.209207	0.209207	0.184053	0.127458	0.108592	0.0991598	0.0928714	0.086583	0.0834388	0.0834388	0.0802946	0.0771504	0.0771504	0.0771504	0.0740062	0.0740062	0.0740062	0.0740062	0.0740062	0.070862	0.0740062	0.070862	0.070862	0.070862	0.070862	0.070862	0.070862	0.0677178	0.070862	0.0677178	0.0677178	0.0677178	0.070862	0.0677178	0.0677178	0.0677178	0.0677178	0.0677178	0.0677178	0.0677178	0.0677178	0.0677178	0.0677178	0.0677178	0.0677178	0.0677178
nagA	0.237505	0.25637	0.278379	0.306677	0.278379	0.325542	0.149467	0.124313	0.108592	0.102304	0.0960156	0.0928714	0.0897272	0.086583	0.086583	0.0834388	0.0834388	0.0834388	0.0802946	0.0802946	0.0802946	0.0771504	0.0771504	0.0771504	0.0771504	0.0771504	0.0740062	0.0771504	0.0771504	0.0740062	0.0740062	0.0740062	0.0740062	0.0740062	0.0740062	0.0740062	0.0740062	0.0740062	0.0740062	0.0740062	0.0740062	0.0740062	0.0740062	0.0740062	0.0740062	0.0740062	0.0740062	0.0740062	0.070862
ilvN	0.322398	0.334975	0.366417	0.404147	0.366417	0.328686	0.224928	0.206063	0.1589	0.143179	0.127458	0.118025	0.114881	0.114881	0.108592	0.105448	0.102304	0.0991598	0.0991598	0.0960156	0.0960156	0.0928714	0.0928714	0.0897272	0.0928714	0.086583	0.086583	0.086583	0.086583	0.086583	0.086583	0.086583	0.086583	0.0834388	0.0834388	0.0834388	0.0834388	0.0834388	0.0834388	0.0834388	0.0834388	0.0834388	0.0802946	0.0834388	0.0802946	0.0802946	0.0802946	0.0802946	0.0802946
tdcE	0.243793	0.259514	0.284668	0.309821	0.275235	0.202918	0.149467	0.121169	0.121169	0.0991598	0.0928714	0.0897272	0.086583	0.086583	0.0834388	0.0834388	0.0802946	0.0802946	0.0802946	0.0802946	0.0771504	0.0771504	0.0771504	0.0771504	0.0771504	0.0771504	0.0740062	0.0740062	0.0740062	0.0740062	0.0740062	0.0740062	0.0740062	0.0740062	0.0740062	0.0740062	0.0740062	0.0740062	0.0740062	0.070862	0.0740062	0.070862	0.070862	0.070862	0.070862	0.070862	0.070862	0.070862	0.070862
puuB	0.278379	0.297244	0.319254	0.344407	0.372705	0.250081	0.309821	0.149467	0.133746	0.130602	0.114881	0.111737	0.108592	0.105448	0.102304	0.102304	0.0991598	0.0991598	0.0991598	0.0960156	0.0960156	0.0928714	0.0928714	0.0897272	0.0897272	0.0897272	0.0897272	0.0897272	0.086583	0.086583	0.086583	0.086583	0.086583	0.086583	0.086583	0.0834388	0.0834388	0.0834388	0.0834388	0.0834388	0.0834388	0.0834388	0.0834388	0.0802946	0.0802946	0.0802946	0.0802946	0.0802946	0.0802946
hdhA	0.297244	0.319254	0.350696	0.378994	0.338119	0.243793	0.410436	0.140034	0.124313	0.118025	0.111737	0.105448	0.102304	0.0991598	0.0991598	0.0960156	0.0960156	0.0928714	0.0928714	0.0897272	0.0897272	0.0897272	0.086583	0.086583	0.086583	0.086583	0.086583	0.0834388	0.0834388	0.0834388	0.0834388	0.0834388	0.0834388	0.0834388	0.0834388	0.0834388	0.0834388	0.0834388	0.0834388	0.0802946	0.0802946	0.0802946	0.0802946	0.0802946	0.0802946	0.0802946	0.0802946	0.0802946	0.0802946
fruA	0.297244	0.322398	0.347552	0.375849	0.360128	0.262658	0.174621	0.140034	0.127458	0.118025	0.118025	0.105448	0.102304	0.0991598	0.0991598	0.0960156	0.0960156	0.0928714	0.0928714	0.0897272	0.0897272	0.086583	0.086583	0.086583	0.086583	0.0834388	0.086583	0.0834388	0.0834388	0.0834388	0.0834388	0.0834388	0.0834388	0.0834388	0.0834388	0.0834388	0.0834388	0.0834388	0.0834388	0.0834388	0.0802946	0.0802946	0.0802946	0.0834388	0.0802946	0.0834388	0.0802946	0.0802946	0.0802946
bcp	0.237505	0.246937	0.259514	0.275235	0.312965	0.221784	0.23436	0.146323	0.130602	0.121169	0.130602	0.108592	0.105448	0.102304	0.0991598	0.0960156	0.0960156	0.0928714	0.0928714	0.0897272	0.0897272	0.0897272	0.0897272	0.086583	0.086583	0.086583	0.086583	0.086583	0.0834388	0.0834388	0.0834388	0.0834388	0.0834388	0.0834388	0.0834388	0.0802946	0.0834388	0.0834388	0.0834388	0.0802946	0.0802946	0.0802946	0.0802946	0.0802946	0.0802946	0.0802946	0.0802946	0.0802946	0.0802946
tauA	0.275235	0.2941	0.31611	0.338119	0.309821	0.268947	0.162044	0.13689	0.124313	0.114881	0.108592	0.102304	0.0991598	0.0960156	0.0960156	0.0928714	0.0928714	0.0897272	0.0897272	0.086583	0.086583	0.086583	0.086583	0.0834388	0.0834388	0.0834388	0.0834388	0.0834388	0.0802946	0.0802946	0.0802946	0.0802946	0.0802946	0.0802946	0.0802946	0.0802946	0.0802946	0.0802946	0.0802946	0.0802946	0.0802946	0.0802946	0.0802946	0.0802946	0.0802946	0.0802946	0.0771504	0.0771504	0.0771504
folB	0.246937	0.262658	0.287812	0.303533	0.309821	0.23436	0.171476	0.130602	0.114881	0.108592	0.0991598	0.0960156	0.0928714	0.0897272	0.0897272	0.086583	0.086583	0.0834388	0.0834388	0.0834388	0.0834388	0.0802946	0.0802946	0.0802946	0.0802946	0.0802946	0.0771504	0.0802946	0.0802946	0.0802946	0.0771504	0.0771504	0.0771504	0.0771504	0.0771504	0.0771504	0.0771504	0.0771504	0.0771504	0.0771504	0.0771504	0.0740062	0.0771504	0.0740062	0.0740062	0.0740062	0.0740062	0.0740062	0.0740062
potA	0.281523	0.303533	0.331831	0.350696	0.416724	0.228072	0.243793	0.140034	0.124313	0.114881	0.108592	0.102304	0.0991598	0.0960156	0.0960156	0.0928714	0.0928714	0.0897272	0.086583	0.086583	0.086583	0.086583	0.0834388	0.086583	0.0834388	0.0834388	0.0834388	0.0834388	0.0834388	0.0834388	0.0802946	0.0802946	0.0802946	0.0802946	0.0802946	0.0802946	0.0802946	0.0802946	0.0802946	0.0802946	0.0802946	0.0802946	0.0802946	0.0802946	0.0802946	0.0802946	0.0802946	0.0802946	0.0771504
ccmC	0.206063	0.218639	0.246937	0.265802	0.250081	0.228072	0.155755	0.124313	0.0991598	0.0928714	0.0897272	0.086583	0.0834388	0.0834388	0.0834388	0.0834388	0.0834388	0.0771504	0.0771504	0.0740062	0.0928714	0.0771504	0.086583	0.0928714	0.070862	0.0740062	0.0740062	0.070862	0.070862	0.070862	0.0834388	0.0740062	0.0740062	0.0740062	0.0740062	0.070862	0.0740062	0.070862	0.070862	0.070862	0.070862	0.070862	0.070862	0.070862	0.070862	0.0928714	0.070862	0.070862	0.070862
ttdB	0.281523	0.2941	0.309821	0.344407	0.328686	0.25637	0.19663	0.162044	0.13689	0.127458	0.118025	0.111737	0.108592	0.105448	0.105448	0.0991598	0.0991598	0.0960156	0.0960156	0.0960156	0.0928714	0.0928714	0.0897272	0.0897272	0.0897272	0.0897272	0.086583	0.0897272	0.086583	0.086583	0.086583	0.0834388	0.086583	0.0834388	0.086583	0.086583	0.0834388	0.0834388	0.0834388	0.0834388	0.086583	0.0834388	0.0834388	0.0834388	0.0834388	0.086583	0.0834388	0.086583	0.0834388
grxB	0.278379	0.303533	0.331831	0.378994	0.344407	0.290956	0.184053	0.149467	0.127458	0.118025	0.111737	0.105448	0.102304	0.0991598	0.0960156	0.0960156	0.0928714	0.0928714	0.0897272	0.0897272	0.0897272	0.086583	0.086583	0.086583	0.0834388	0.0834388	0.0834388	0.0834388	0.0802946	0.0802946	0.0834388	0.0834388	0.0834388	0.0802946	0.0802946	0.0771504	0.0802946	0.0802946	0.0802946	0.0802946	0.0771504	0.0802946	0.0802946	0.0802946	0.0802946	0.0771504	0.0802946	0.0771504	0.0802946
ubiD	0.287812	0.31611	0.341263	0.39157	0.341263	0.246937	0.174621	0.143179	0.127458	0.118025	0.111737	0.105448	0.102304	0.102304	0.0991598	0.0991598	0.0960156	0.0960156	0.0928714	0.0897272	0.0928714	0.0897272	0.0897272	0.0897272	0.086583	0.086583	0.0897272	0.086583	0.086583	0.086583	0.086583	0.086583	0.086583	0.086583	0.086583	0.0834388	0.0834388	0.0834388	0.0834388	0.0834388	0.0834388	0.086583	0.0834388	0.0834388	0.0834388	0.0802946	0.0834388	0.0802946	0.0834388
emtA	0.275235	0.2941	0.322398	0.366417	0.331831	0.23436	0.171476	0.143179	0.127458	0.114881	0.108592	0.102304	0.0991598	0.0960156	0.0960156	0.0928714	0.0928714	0.0897272	0.0897272	0.086583	0.086583	0.086583	0.086583	0.0834388	0.0834388	0.0834388	0.0834388	0.0802946	0.0834388	0.0834388	0.0834388	0.0802946	0.0802946	0.0834388	0.0802946	0.0802946	0.0802946	0.0802946	0.0802946	0.0802946	0.0802946	0.0802946	0.0802946	0.0802946	0.108592	0.0802946	0.0771504	0.0771504	0.0802946
scpA	0.290956	0.31611	0.347552	0.401003	0.382138	0.259514	0.187197	0.152611	0.130602	0.118025	0.111737	0.105448	0.102304	0.0991598	0.0960156	0.0928714	0.0928714	0.0897272	0.0897272	0.086583	0.086583	0.086583	0.0834388	0.0834388	0.0834388	0.0834388	0.0834388	0.0834388	0.0802946	0.0802946	0.0802946	0.0802946	0.0802946	0.0802946	0.0834388	0.0834388	0.0802946	0.0802946	0.0802946	0.0802946	0.0802946	0.0802946	0.0802946	0.0802946	0.0802946	0.0802946	0.0802946	0.0802946	0.0802946
gntT	0.325542	0.334975	0.369561	0.382138	0.375849	0.306677	0.231216	0.187197	0.162044	0.143179	0.133746	0.127458	0.121169	0.118025	0.114881	0.111737	0.111737	0.108592	0.105448	0.108592	0.102304	0.102304	0.102304	0.102304	0.102304	0.0991598	0.0991598	0.0991598	0.0991598	0.0991598	0.0960156	0.0960156	0.0960156	0.0960156	0.0960156	0.0960156	0.0960156	0.0928714	0.0960156	0.0928714	0.0960156	0.0928714	0.0928714	0.0928714	0.0928714	0.0960156	0.0928714	0.0928714	0.0928714
pck	0.297244	0.322398	0.35384	0.401003	0.356984	0.272091	0.202918	0.168332	0.143179	0.133746	0.121169	0.114881	0.111737	0.108592	0.105448	0.102304	0.102304	0.0991598	0.0960156	0.0991598	0.0960156	0.0928714	0.0928714	0.0928714	0.0928714	0.0928714	0.0928714	0.0928714	0.0928714	0.0928714	0.0897272	0.0897272	0.0897272	0.0897272	0.0897272	0.0897272	0.086583	0.086583	0.086583	0.0897272	0.0897272	0.086583	0.086583	0.086583	0.086583	0.086583	0.086583	0.0897272	0.086583
dxs	0.199774	0.209207	0.224928	0.237505	0.262658	0.240649	0.193486	0.155755	0.13689	0.124313	0.114881	0.108592	0.102304	0.0991598	0.0960156	0.0928714	0.0928714	0.0897272	0.0897272	0.086583	0.086583	0.086583	0.0834388	0.0834388	0.0834388	0.0834388	0.0834388	0.0802946	0.0802946	0.0802946	0.0802946	0.0802946	0.0802946	0.0802946	0.0802946	0.0802946	0.0802946	0.0802946	0.0802946	0.0802946	0.0771504	0.0771504	0.0771504	0.0771504	0.0771504	0.0771504	0.0771504	0.0771504	0.0771504
hcaB	0.303533	0.322398	0.35384	0.394715	0.375849	0.265802	0.19663	0.165188	0.13689	0.124313	0.114881	0.108592	0.105448	0.102304	0.0991598	0.0991598	0.0960156	0.0960156	0.0928714	0.0928714	0.0928714	0.0897272	0.0897272	0.0897272	0.0897272	0.0897272	0.086583	0.086583	0.086583	0.086583	0.086583	0.086583	0.086583	0.086583	0.086583	0.0834388	0.0834388	0.0834388	0.0834388	0.0834388	0.0834388	0.0834388	0.0834388	0.0834388	0.0834388	0.0834388	0.0834388	0.0834388	0.0834388
hcaD	0.240649	0.25637	0.278379	0.303533	0.290956	0.212351	0.162044	0.133746	0.114881	0.108592	0.102304	0.0960156	0.0928714	0.0928714	0.0897272	0.0897272	0.0897272	0.086583	0.086583	0.0834388	0.0834388	0.0802946	0.0802946	0.0802946	0.0802946	0.0802946	0.0802946	0.0802946	0.0802946	0.0802946	0.0771504	0.0771504	0.0771504	0.0771504	0.0771504	0.0771504	0.0771504	0.0771504	0.0771504	0.0771504	0.0771504	0.0771504	0.0771504	0.0740062	0.0740062	0.0771504	0.0740062	0.0740062	0.0740062
phoE	0.31611	0.344407	0.369561	0.401003	0.363273	0.259514	0.199774	0.1589	0.140034	0.127458	0.121169	0.118025	0.114881	0.111737	0.108592	0.105448	0.105448	0.102304	0.0991598	0.0960156	0.0991598	0.0960156	0.0960156	0.0928714	0.0928714	0.0928714	0.0928714	0.0928714	0.0897272	0.0928714	0.0928714	0.0928714	0.0897272	0.0928714	0.0897272	0.0897272	0.0897272	0.0897272	0.0897272	0.0928714	0.0897272	0.0897272	0.0897272	0.0897272	0.0897272	0.086583	0.0897272	0.086583	0.0897272
yfbT	0.262658	0.281523	0.309821	0.338119	0.331831	0.250081	0.187197	0.1589	0.140034	0.130602	0.118025	0.111737	0.105448	0.105448	0.102304	0.0991598	0.0991598	0.0960156	0.0960156	0.0991598	0.0928714	0.0928714	0.0928714	0.0928714	0.0928714	0.0928714	0.0897272	0.0897272	0.0897272	0.0928714	0.086583	0.086583	0.086583	0.086583	0.086583	0.086583	0.0834388	0.0834388	0.086583	0.0834388	0.086583	0.086583	0.0834388	0.0834388	0.0834388	0.0834388	0.0834388	0.086583	0.0834388
umpG	0.303533	0.328686	0.360128	0.407291	0.360128	0.259514	0.19663	0.165188	0.143179	0.133746	0.124313	0.114881	0.111737	0.111737	0.108592	0.105448	0.102304	0.102304	0.0991598	0.0991598	0.0960156	0.0960156	0.0928714	0.0928714	0.0928714	0.0928714	0.0928714	0.0928714	0.0928714	0.0897272	0.0897272	0.0897272	0.0897272	0.0897272	0.0897272	0.0897272	0.0897272	0.0897272	0.086583	0.086583	0.086583	0.086583	0.086583	0.086583	0.086583	0.086583	0.0834388	0.086583	0.0834388
pgaC	0.246937	0.265802	0.278379	0.290956	0.2941	0.243793	0.187197	0.1589	0.13689	0.127458	0.121169	0.114881	0.111737	0.108592	0.105448	0.102304	0.0991598	0.0991598	0.0991598	0.0960156	0.0960156	0.0928714	0.0928714	0.0928714	0.0928714	0.0928714	0.0897272	0.0897272	0.0897272	0.0897272	0.0897272	0.086583	0.086583	0.086583	0.086583	0.086583	0.086583	0.086583	0.086583	0.086583	0.086583	0.0834388	0.0834388	0.0834388	0.0834388	0.0834388	0.0834388	0.0834388	0.0834388
ppx	0.237505	0.25637	0.265802	0.2941	0.284668	0.250081	0.199774	0.165188	0.140034	0.121169	0.118025	0.111737	0.108592	0.102304	0.0991598	0.0928714	0.0928714	0.0897272	0.0897272	0.086583	0.086583	0.086583	0.086583	0.0834388	0.0834388	0.0802946	0.0834388	0.0802946	0.0802946	0.0802946	0.0802946	0.0802946	0.0802946	0.0802946	0.0802946	0.0771504	0.0802946	0.0802946	0.0802946	0.0802946	0.0771504	0.0802946	0.0802946	0.0802946	0.0771504	0.0771504	0.0802946	0.0771504	0.0802946
fhuE	0.199774	0.209207	0.218639	0.228072	0.231216	0.212351	0.165188	0.127458	0.111737	0.102304	0.0960156	0.0928714	0.0897272	0.086583	0.0834388	0.0834388	0.0802946	0.0802946	0.0771504	0.0771504	0.0771504	0.0771504	0.0740062	0.0740062	0.0740062	0.070862	0.070862	0.070862	0.070862	0.070862	0.070862	0.070862	0.070862	0.070862	0.070862	0.070862	0.070862	0.070862	0.070862	0.070862	0.0677178	0.070862	0.0677178	0.0677178	0.0677178	0.0677178	0.0677178	0.0677178	0.0677178
osmF	0.253226	0.268947	0.290956	0.319254	0.303533	0.224928	0.165188	0.133746	0.114881	0.105448	0.0991598	0.0928714	0.0928714	0.0897272	0.086583	0.086583	0.0834388	0.0834388	0.0834388	0.0802946	0.0802946	0.0802946	0.0802946	0.0802946	0.0771504	0.0771504	0.0771504	0.0771504	0.0771504	0.0771504	0.0771504	0.0771504	0.0771504	0.0771504	0.0740062	0.0740062	0.0740062	0.0740062	0.0740062	0.0740062	0.0740062	0.0740062	0.0740062	0.0740062	0.0740062	0.0740062	0.0740062	0.070862	0.0740062
waaR	0.331831	0.344407	0.360128	0.401003	0.401003	0.319254	0.231216	0.184053	0.149467	0.13689	0.124313	0.114881	0.111737	0.108592	0.105448	0.102304	0.0991598	0.0991598	0.0960156	0.0928714	0.0928714	0.0928714	0.0897272	0.0897272	0.0897272	0.0897272	0.0897272	0.0897272	0.0897272	0.086583	0.086583	0.0897272	0.086583	0.086583	0.086583	0.086583	0.086583	0.086583	0.086583	0.086583	0.086583	0.086583	0.086583	0.0834388	0.086583	0.086583	0.086583	0.086583	0.0834388
uidB	0.243793	0.262658	0.290956	0.322398	0.303533	0.212351	0.1589	0.124313	0.105448	0.0991598	0.0897272	0.086583	0.0834388	0.0802946	0.0802946	0.0771504	0.0740062	0.0771504	0.0740062	0.0740062	0.070862	0.070862	0.070862	0.070862	0.070862	0.070862	0.0677178	0.070862	0.070862	0.070862	0.0677178	0.0677178	0.0677178	0.0677178	0.0677178	0.0677178	0.0677178	0.0677178	0.0677178	0.0645736	0.0677178	0.0677178	0.0677178	0.0677178	0.0645736	0.0677178	0.0645736	0.0677178	0.0677178
katG	0.268947	0.284668	0.31611	0.35384	0.309821	0.23436	0.174621	0.146323	0.124313	0.114881	0.105448	0.105448	0.0991598	0.0991598	0.0960156	0.0960156	0.0928714	0.0897272	0.0897272	0.0897272	0.086583	0.086583	0.086583	0.086583	0.086583	0.0834388	0.0834388	0.0834388	0.0834388	0.0834388	0.0802946	0.0834388	0.0834388	0.0802946	0.0802946	0.0834388	0.0802946	0.0802946	0.0802946	0.0802946	0.0802946	0.0802946	0.0802946	0.0802946	0.0802946	0.0834388	0.0771504	0.0802946	0.0802946
otsA	0.334975	0.363273	0.388426	0.407291	0.404147	0.309821	0.228072	0.184053	0.155755	0.140034	0.127458	0.121169	0.114881	0.111737	0.108592	0.105448	0.102304	0.102304	0.0991598	0.102304	0.0991598	0.0960156	0.0960156	0.0991598	0.0991598	0.0960156	0.0928714	0.0960156	0.0960156	0.0960156	0.0928714	0.0928714	0.0928714	0.0928714	0.0928714	0.0960156	0.0928714	0.0928714	0.0928714	0.0928714	0.0928714	0.0897272	0.0928714	0.0897272	0.0897272	0.0928714	0.0928714	0.0897272	0.0897272
rhmA	0.306677	0.331831	0.360128	0.382138	0.35384	0.25637	0.190342	0.1589	0.140034	0.130602	0.118025	0.111737	0.108592	0.108592	0.105448	0.102304	0.0991598	0.0991598	0.0960156	0.0991598	0.0928714	0.0928714	0.0928714	0.0960156	0.0960156	0.0960156	0.0928714	0.0928714	0.0928714	0.0928714	0.0897272	0.0897272	0.0897272	0.0897272	0.086583	0.0928714	0.0897272	0.086583	0.086583	0.086583	0.0897272	0.086583	0.086583	0.086583	0.086583	0.0897272	0.086583	0.086583	0.0834388
narW	0.268947	0.2941	0.319254	0.363273	0.334975	0.35384	0.174621	0.143179	0.124313	0.114881	0.108592	0.102304	0.0991598	0.0991598	0.0960156	0.0960156	0.0928714	0.0928714	0.0897272	0.0897272	0.0897272	0.0897272	0.086583	0.086583	0.0834388	0.0834388	0.086583	0.0834388	0.0834388	0.0834388	0.0834388	0.0834388	0.0834388	0.0834388	0.0834388	0.0802946	0.0834388	0.0834388	0.0834388	0.0834388	0.0802946	0.0834388	0.0802946	0.0802946	0.0802946	0.0802946	0.0834388	0.0802946	0.0834388
eno	0.224928	0.237505	0.250081	0.268947	0.221784	0.199774	0.168332	0.133746	0.111737	0.105448	0.0991598	0.0960156	0.0960156	0.0928714	0.0897272	0.086583	0.086583	0.086583	0.0834388	0.0834388	0.0834388	0.0834388	0.0802946	0.0802946	0.0802946	0.0771504	0.0802946	0.0771504	0.0771504	0.0771504	0.0802946	0.0802946	0.0771504	0.0771504	0.0771504	0.0771504	0.0771504	0.0771504	0.0771504	0.0771504	0.0771504	0.0771504	0.0771504	0.0771504	0.0771504	0.0740062	0.0771504	0.0740062	0.0771504
hcaF	0.287812	0.312965	0.341263	0.385282	0.341263	0.253226	0.190342	0.152611	0.127458	0.121169	0.111737	0.105448	0.102304	0.0991598	0.0991598	0.0960156	0.0928714	0.0928714	0.0897272	0.0897272	0.0897272	0.086583	0.086583	0.086583	0.086583	0.086583	0.0834388	0.0834388	0.0834388	0.0834388	0.0834388	0.0834388	0.0834388	0.0834388	0.0834388	0.0802946	0.0834388	0.0802946	0.0802946	0.0802946	0.0802946	0.0802946	0.0802946	0.0802946	0.0802946	0.0802946	0.0802946	0.0802946	0.0802946
bisC	0.281523	0.309821	0.331831	0.372705	0.347552	0.275235	0.199774	0.162044	0.13689	0.124313	0.118025	0.111737	0.105448	0.102304	0.102304	0.0991598	0.0960156	0.0960156	0.0928714	0.0897272	0.0928714	0.0897272	0.0897272	0.086583	0.086583	0.086583	0.086583	0.0834388	0.0834388	0.0834388	0.086583	0.0834388	0.0834388	0.0834388	0.0834388	0.0834388	0.0834388	0.0834388	0.0834388	0.0834388	0.0802946	0.0834388	0.0834388	0.0834388	0.0834388	0.0802946	0.0834388	0.0802946	0.0802946
cadA	0.275235	0.2941	0.322398	0.35384	0.328686	0.240649	0.180909	0.146323	0.127458	0.118025	0.108592	0.105448	0.102304	0.0991598	0.0960156	0.0960156	0.0928714	0.0928714	0.0928714	0.0897272	0.0897272	0.0897272	0.0897272	0.086583	0.086583	0.086583	0.086583	0.086583	0.086583	0.086583	0.086583	0.086583	0.086583	0.0834388	0.0834388	0.086583	0.0834388	0.0834388	0.0834388	0.0834388	0.0834388	0.0834388	0.0834388	0.0834388	0.0834388	0.0834388	0.0802946	0.0802946	0.0802946
lysC	0.206063	0.218639	0.240649	0.262658	0.237505	0.174621	0.133746	0.118025	0.108592	0.102304	0.0928714	0.0928714	0.0897272	0.086583	0.086583	0.0834388	0.0834388	0.0802946	0.0802946	0.0834388	0.0771504	0.0771504	0.0771504	0.0802946	0.0802946	0.0771504	0.0740062	0.0771504	0.0771504	0.0771504	0.0740062	0.0740062	0.0740062	0.070862	0.070862	0.0740062	0.070862	0.070862	0.070862	0.070862	0.0740062	0.070862	0.070862	0.070862	0.070862	0.0740062	0.070862	0.0740062	0.0677178
nudI	0.143179	0.149467	0.1589	0.168332	0.165188	0.130602	0.102304	0.0897272	0.0802946	0.0771504	0.0740062	0.0740062	0.070862	0.070862	0.0677178	0.0677178	0.0677178	0.0677178	0.0677178	0.0645736	0.0645736	0.0645736	0.0645736	0.0645736	0.0645736	0.0645736	0.0645736	0.0614294	0.0614294	0.0614294	0.0614294	0.0614294	0.0614294	0.0614294	0.0614294	0.0614294	0.0614294	0.0614294	0.0614294	0.0614294	0.0614294	0.0614294	0.0614294	0.0614294	0.0614294	0.0614294	0.0614294	0.0614294	0.0614294
nikB	0.300389	0.319254	0.35384	0.378994	0.369561	0.272091	0.199774	0.1589	0.133746	0.124313	0.114881	0.108592	0.105448	0.102304	0.102304	0.0991598	0.0991598	0.0960156	0.0960156	0.0928714	0.0928714	0.0928714	0.0928714	0.0928714	0.0897272	0.0897272	0.0897272	0.0897272	0.0897272	0.0897272	0.0897272	0.0897272	0.0897272	0.086583	0.086583	0.0897272	0.086583	0.086583	0.086583	0.086583	0.086583	0.086583	0.086583	0.086583	0.086583	0.0834388	0.086583	0.0834388	0.086583
focA	0.240649	0.253226	0.275235	0.2941	0.300389	0.237505	0.184053	0.155755	0.13689	0.121169	0.111737	0.105448	0.102304	0.0991598	0.0960156	0.0960156	0.0960156	0.0928714	0.0928714	0.0928714	0.0897272	0.0897272	0.0897272	0.0897272	0.0897272	0.086583	0.086583	0.086583	0.086583	0.086583	0.086583	0.086583	0.0834388	0.0834388	0.0834388	0.0834388	0.0834388	0.0834388	0.0834388	0.086583	0.086583	0.086583	0.086583	0.0834388	0.0834388	0.0834388	0.0834388	0.0802946	0.0834388
ycjG	0.25637	0.268947	0.2941	0.319254	0.300389	0.224928	0.177765	0.149467	0.130602	0.121169	0.114881	0.108592	0.105448	0.102304	0.0991598	0.0991598	0.0991598	0.0960156	0.0960156	0.0928714	0.0928714	0.0928714	0.0928714	0.0897272	0.0897272	0.0897272	0.0897272	0.086583	0.086583	0.086583	0.086583	0.086583	0.086583	0.086583	0.086583	0.0834388	0.086583	0.086583	0.086583	0.0834388	0.0834388	0.0834388	0.0834388	0.0834388	0.0834388	0.0834388	0.0834388	0.0834388	0.0834388
ghrB	0.278379	0.300389	0.325542	0.35384	0.328686	0.237505	0.180909	0.146323	0.127458	0.118025	0.111737	0.108592	0.105448	0.102304	0.102304	0.0991598	0.0960156	0.0960156	0.0960156	0.0928714	0.0928714	0.0928714	0.0928714	0.0897272	0.0897272	0.086583	0.0897272	0.086583	0.086583	0.086583	0.086583	0.086583	0.086583	0.086583	0.086583	0.0834388	0.086583	0.086583	0.086583	0.086583	0.0834388	0.086583	0.086583	0.086583	0.086583	0.0834388	0.086583	0.0834388	0.0834388
yeeO	0.306677	0.331831	0.363273	0.382138	0.35384	0.297244	0.190342	0.155755	0.133746	0.121169	0.111737	0.105448	0.102304	0.102304	0.0991598	0.0960156	0.0960156	0.0960156	0.0928714	0.0897272	0.0897272	0.0897272	0.086583	0.086583	0.086583	0.086583	0.086583	0.0834388	0.0834388	0.0834388	0.086583	0.0834388	0.0834388	0.0834388	0.0834388	0.0802946	0.0834388	0.0834388	0.0834388	0.0834388	0.0834388	0.0834388	0.0834388	0.0834388	0.0834388	0.0834388	0.0802946	0.0834388	0.0834388
rutE	0.184053	0.202918	0.218639	0.228072	0.231216	0.177765	0.13689	0.114881	0.105448	0.0960156	0.0897272	0.086583	0.086583	0.0834388	0.0802946	0.0802946	0.0771504	0.0771504	0.0771504	0.0771504	0.0740062	0.0740062	0.0740062	0.0740062	0.0740062	0.0740062	0.070862	0.0740062	0.070862	0.070862	0.070862	0.070862	0.070862	0.070862	0.070862	0.070862	0.070862	0.0677178	0.0677178	0.0677178	0.070862	0.0677178	0.0677178	0.0677178	0.0677178	0.0677178	0.0677178	0.0677178	0.0677178
nuoI	0.237505	0.250081	0.265802	0.278379	0.278379	0.224928	0.168332	0.13689	0.121169	0.111737	0.108592	0.105448	0.102304	0.0991598	0.0960156	0.0960156	0.0928714	0.0928714	0.0928714	0.0897272	0.0897272	0.0897272	0.0897272	0.086583	0.0834388	0.0834388	0.086583	0.086583	0.0834388	0.0834388	0.0834388	0.0834388	0.0834388	0.0834388	0.0834388	0.0802946	0.0834388	0.0834388	0.0834388	0.0834388	0.0802946	0.0802946	0.0834388	0.0834388	0.0802946	0.0802946	0.0802946	0.0771504	0.0802946
hisD	0.187197	0.193486	0.19663	0.202918	0.206063	0.206063	0.206063	0.19663	0.187197	0.171476	0.1589	0.143179	0.130602	0.118025	0.108592	0.0991598	0.0960156	0.0897272	0.0897272	0.0834388	0.0834388	0.0834388	0.0802946	0.0802946	0.0771504	0.0771504	0.0771504	0.0771504	0.0740062	0.0740062	0.0771504	0.0771504	0.0771504	0.0740062	0.0771504	0.0740062	0.0740062	0.0740062	0.0740062	0.0740062	0.070862	0.0740062	0.0740062	0.0740062	0.0740062	0.070862	0.070862	0.070862	0.070862
astD	0.309821	0.334975	0.366417	0.416724	0.382138	0.272091	0.237505	0.168332	0.143179	0.133746	0.121169	0.114881	0.111737	0.108592	0.108592	0.105448	0.102304	0.102304	0.0991598	0.102304	0.0991598	0.0960156	0.0960156	0.0991598	0.0960156	0.0991598	0.0928714	0.0960156	0.0960156	0.0991598	0.0928714	0.0928714	0.0928714	0.0928714	0.0928714	0.0960156	0.0928714	0.0928714	0.0897272	0.0897272	0.0928714	0.0897272	0.0897272	0.0897272	0.0897272	0.0928714	0.0897272	0.0928714	0.0897272
frdA	0.146323	0.155755	0.165188	0.174621	0.171476	0.165188	0.133746	0.111737	0.0991598	0.0928714	0.0897272	0.086583	0.086583	0.0834388	0.0834388	0.0834388	0.0802946	0.0802946	0.0802946	0.0771504	0.0771504	0.0771504	0.0771504	0.0740062	0.0740062	0.0740062	0.0740062	0.0740062	0.0740062	0.0740062	0.0740062	0.0740062	0.0740062	0.0740062	0.070862	0.070862	0.070862	0.070862	0.070862	0.070862	0.070862	0.070862	0.070862	0.070862	0.070862	0.070862	0.070862	0.0677178	0.0677178
srlQ	0.162044	0.171476	0.177765	0.187197	0.193486	0.149467	0.114881	0.0991598	0.0897272	0.086583	0.0834388	0.0802946	0.0802946	0.0771504	0.0771504	0.0771504	0.0740062	0.0740062	0.0740062	0.0740062	0.070862	0.070862	0.070862	0.070862	0.070862	0.070862	0.070862	0.070862	0.070862	0.070862	0.070862	0.0677178	0.0677178	0.0677178	0.0677178	0.0677178	0.0677178	0.0677178	0.0677178	0.0677178	0.0677178	0.0677178	0.0677178	0.0677178	0.0677178	0.0677178	0.0677178	0.0677178	0.0645736
xanQ	0.19663	0.206063	0.218639	0.243793	0.224928	0.177765	0.143179	0.121169	0.111737	0.105448	0.102304	0.0991598	0.0960156	0.0960156	0.0928714	0.0928714	0.0897272	0.0897272	0.0897272	0.086583	0.086583	0.086583	0.086583	0.0834388	0.0834388	0.0834388	0.0834388	0.0834388	0.0802946	0.0802946	0.0802946	0.0802946	0.0802946	0.0802946	0.0802946	0.0771504	0.0771504	0.0771504	0.0771504	0.0771504	0.0771504	0.0771504	0.0771504	0.0771504	0.0771504	0.0740062	0.0740062	0.0740062	0.0740062
yghU	0.1589	0.171476	0.184053	0.19663	0.199774	0.152611	0.114881	0.0960156	0.0897272	0.0834388	0.0834388	0.0771504	0.0771504	0.0740062	0.0740062	0.0740062	0.070862	0.070862	0.070862	0.0677178	0.070862	0.0677178	0.0677178	0.0677178	0.0645736	0.0677178	0.0677178	0.0645736	0.0645736	0.0645736	0.0645736	0.0645736	0.0645736	0.0645736	0.0645736	0.0645736	0.0645736	0.0645736	0.0645736	0.0645736	0.0614294	0.0645736	0.0645736	0.0645736	0.0645736	0.0614294	0.0645736	0.0614294	0.0614294
psuG	0.231216	0.243793	0.268947	0.284668	0.300389	0.224928	0.171476	0.143179	0.124313	0.111737	0.102304	0.0960156	0.0928714	0.0897272	0.0897272	0.086583	0.0834388	0.0834388	0.0834388	0.0834388	0.0802946	0.0802946	0.0802946	0.0834388	0.0802946	0.0802946	0.0771504	0.0802946	0.0802946	0.0802946	0.0771504	0.0771504	0.0771504	0.0740062	0.0740062	0.0771504	0.0740062	0.0740062	0.0740062	0.0740062	0.0771504	0.0771504	0.0740062	0.0740062	0.0740062	0.0771504	0.0740062	0.0771504	0.0740062
nuoC	0.240649	0.259514	0.278379	0.297244	0.290956	0.231216	0.165188	0.140034	0.124313	0.114881	0.105448	0.102304	0.0991598	0.0960156	0.0928714	0.0928714	0.0897272	0.0897272	0.0928714	0.0897272	0.086583	0.086583	0.086583	0.086583	0.086583	0.086583	0.0834388	0.0834388	0.0834388	0.086583	0.0834388	0.0802946	0.0802946	0.0802946	0.0802946	0.0834388	0.0802946	0.0802946	0.0802946	0.0802946	0.0802946	0.0802946	0.0802946	0.0802946	0.0802946	0.0802946	0.0802946	0.0802946	0.0771504
ssuA	0.162044	0.168332	0.177765	0.187197	0.193486	0.146323	0.111737	0.0991598	0.0928714	0.086583	0.0834388	0.0834388	0.0802946	0.0802946	0.0771504	0.0771504	0.0771504	0.0771504	0.0740062	0.0740062	0.0740062	0.0740062	0.070862	0.070862	0.070862	0.070862	0.070862	0.0677178	0.0677178	0.0677178	0.0677178	0.0677178	0.0677178	0.0677178	0.0677178	0.0677178	0.0677178	0.0645736	0.0677178	0.0645736	0.0645736	0.0645736	0.0645736	0.0677178	0.0677178	0.0645736	0.0645736	0.0645736	0.0645736
fecE	0.287812	0.309821	0.334975	0.356984	0.325542	0.23436	0.177765	0.149467	0.130602	0.121169	0.114881	0.111737	0.108592	0.105448	0.102304	0.102304	0.0991598	0.0991598	0.0991598	0.0928714	0.0960156	0.0960156	0.0928714	0.0897272	0.0897272	0.0897272	0.0928714	0.0897272	0.0897272	0.0897272	0.0897272	0.0897272	0.0897272	0.0897272	0.0897272	0.086583	0.0897272	0.0897272	0.0897272	0.0897272	0.086583	0.0897272	0.0897272	0.086583	0.086583	0.086583	0.086583	0.0834388	0.086583
gltA	0.180909	0.184053	0.193486	0.199774	0.212351	0.218639	0.240649	0.180909	0.149467	0.127458	0.114881	0.105448	0.102304	0.0991598	0.0960156	0.0928714	0.0928714	0.0897272	0.086583	0.086583	0.086583	0.0834388	0.0834388	0.0802946	0.0834388	0.0802946	0.0802946	0.0771504	0.0771504	0.0771504	0.0771504	0.0771504	0.0771504	0.0771504	0.0771504	0.0771504	0.0771504	0.0771504	0.0771504	0.0740062	0.0740062	0.0740062	0.0740062	0.0740062	0.0740062	0.0740062	0.0740062	0.0740062	0.0740062
murE	0.114881	0.108592	0.102304	0.0991598	0.0960156	0.0897272	0.086583	0.0834388	0.0834388	0.0802946	0.0802946	0.0802946	0.0802946	0.0802946	0.0802946	0.0771504	0.0771504	0.0771504	0.0771504	0.0771504	0.0771504	0.0771504	0.0771504	0.0771504	0.0771504	0.0771504	0.0771504	0.0771504	0.0771504	0.0740062	0.0740062	0.0740062	0.0740062	0.0740062	0.0740062	0.0740062	0.0740062	0.0740062	0.0740062	0.0740062	0.0740062	0.0740062	0.0740062	0.0740062	0.0740062	0.0740062	0.0740062	0.070862	0.070862
dgoD	0.281523	0.2941	0.309821	0.369561	0.331831	0.25637	0.193486	0.1589	0.130602	0.121169	0.114881	0.111737	0.105448	0.0991598	0.0991598	0.0960156	0.0960156	0.0928714	0.0928714	0.086583	0.0897272	0.0897272	0.086583	0.0834388	0.0834388	0.0834388	0.086583	0.0834388	0.0834388	0.0834388	0.0834388	0.0834388	0.0834388	0.0834388	0.0834388	0.0802946	0.0834388	0.0802946	0.0834388	0.0834388	0.0802946	0.0834388	0.0802946	0.0834388	0.0802946	0.0802946	0.0834388	0.0802946	0.0802946
speF	0.287812	0.31611	0.350696	0.385282	0.438733	0.394715	0.325542	0.23436	0.184053	0.152611	0.130602	0.121169	0.111737	0.105448	0.0991598	0.0991598	0.0960156	0.0928714	0.0928714	0.0928714	0.0897272	0.0897272	0.086583	0.086583	0.086583	0.086583	0.086583	0.086583	0.086583	0.0834388	0.0834388	0.0834388	0.0834388	0.0834388	0.0834388	0.0834388	0.0834388	0.0834388	0.0834388	0.0834388	0.0834388	0.0834388	0.0834388	0.0834388	0.0802946	0.0834388	0.0802946	0.0802946	0.0802946
ugpA	0.193486	0.206063	0.221784	0.237505	0.246937	0.190342	0.146323	0.124313	0.108592	0.0991598	0.0928714	0.0897272	0.086583	0.086583	0.0834388	0.0834388	0.0834388	0.0802946	0.0802946	0.0802946	0.0802946	0.0802946	0.0771504	0.0771504	0.0771504	0.0771504	0.0771504	0.0740062	0.0740062	0.0740062	0.0740062	0.0740062	0.0740062	0.0740062	0.0740062	0.0740062	0.0740062	0.070862	0.070862	0.070862	0.070862	0.070862	0.070862	0.070862	0.070862	0.070862	0.070862	0.070862	0.070862
ydgI	0.328686	0.356984	0.388426	0.445022	0.394715	0.290956	0.202918	0.165188	0.143179	0.130602	0.124313	0.118025	0.114881	0.111737	0.108592	0.105448	0.105448	0.102304	0.102304	0.0960156	0.0960156	0.0960156	0.0960156	0.0928714	0.0928714	0.0897272	0.0928714	0.0897272	0.0897272	0.0897272	0.0897272	0.0928714	0.0897272	0.0897272	0.0897272	0.0897272	0.0897272	0.0897272	0.0897272	0.0897272	0.086583	0.086583	0.086583	0.0897272	0.086583	0.0834388	0.086583	0.0834388	0.086583
folA	0.199774	0.199774	0.212351	0.215495	0.221784	0.224928	0.221784	0.209207	0.190342	0.171476	0.152611	0.13689	0.124313	0.114881	0.108592	0.102304	0.0991598	0.0960156	0.0928714	0.0897272	0.0897272	0.086583	0.086583	0.086583	0.0834388	0.0834388	0.0834388	0.0834388	0.0834388	0.0802946	0.0802946	0.0802946	0.0802946	0.0802946	0.0802946	0.0802946	0.0802946	0.0802946	0.0771504	0.0771504	0.0771504	0.0771504	0.0771504	0.0771504	0.0771504	0.0771504	0.0771504	0.0771504	0.0771504
glnP	0.382138	0.410436	0.448166	0.498473	0.457599	0.341263	0.243793	0.19663	0.162044	0.143179	0.130602	0.124313	0.118025	0.114881	0.111737	0.108592	0.108592	0.105448	0.102304	0.0991598	0.0991598	0.0991598	0.0960156	0.0960156	0.0960156	0.0928714	0.0960156	0.0928714	0.0928714	0.0928714	0.0928714	0.0928714	0.0928714	0.0928714	0.0928714	0.0928714	0.0928714	0.0928714	0.0928714	0.0928714	0.0928714	0.0928714	0.0928714	0.0928714	0.0928714	0.0928714	0.0928714	0.0928714	0.0928714
yidA	0.243793	0.262658	0.284668	0.31611	0.300389	0.23436	0.165188	0.13689	0.114881	0.105448	0.0960156	0.0928714	0.0897272	0.086583	0.0834388	0.0834388	0.0802946	0.0802946	0.0802946	0.0802946	0.0771504	0.0771504	0.0771504	0.0771504	0.0771504	0.0771504	0.0740062	0.0771504	0.0740062	0.0740062	0.0740062	0.0740062	0.0740062	0.0740062	0.0740062	0.0740062	0.0740062	0.070862	0.070862	0.0740062	0.0740062	0.0740062	0.0740062	0.0740062	0.0740062	0.0740062	0.070862	0.0740062	0.0740062
fepB	0.23436	0.250081	0.272091	0.290956	0.312965	0.246937	0.190342	0.149467	0.127458	0.111737	0.102304	0.0991598	0.0928714	0.0928714	0.0897272	0.0897272	0.086583	0.086583	0.0834388	0.0802946	0.0834388	0.0834388	0.0802946	0.0802946	0.0802946	0.0771504	0.0802946	0.0771504	0.0771504	0.0771504	0.0802946	0.0771504	0.0771504	0.0771504	0.0771504	0.0771504	0.0771504	0.0771504	0.0771504	0.0771504	0.0740062	0.0771504	0.0771504	0.0771504	0.0771504	0.0740062	0.0771504	0.0740062	0.0771504
paaG	0.218639	0.228072	0.246937	0.259514	0.262658	0.199774	0.152611	0.130602	0.118025	0.111737	0.105448	0.102304	0.0991598	0.0928714	0.0928714	0.0897272	0.0897272	0.086583	0.086583	0.086583	0.0834388	0.0834388	0.0834388	0.0834388	0.0834388	0.0834388	0.0802946	0.0834388	0.0802946	0.0802946	0.0802946	0.0771504	0.0771504	0.0771504	0.0771504	0.0802946	0.0771504	0.0771504	0.0771504	0.0771504	0.0771504	0.0771504	0.0740062	0.0771504	0.0771504	0.0771504	0.0771504	0.0771504	0.0740062
ansA	0.237505	0.243793	0.253226	0.262658	0.268947	0.281523	0.250081	0.231216	0.199774	0.171476	0.149467	0.13689	0.130602	0.124313	0.118025	0.114881	0.111737	0.108592	0.102304	0.105448	0.0991598	0.0991598	0.0960156	0.0991598	0.0960156	0.0960156	0.0928714	0.0960156	0.0928714	0.0960156	0.0897272	0.0897272	0.0897272	0.0897272	0.086583	0.0928714	0.086583	0.0897272	0.0897272	0.086583	0.0897272	0.086583	0.086583	0.086583	0.086583	0.0897272	0.086583	0.0897272	0.086583
sdhC	0.215495	0.240649	0.265802	0.306677	0.272091	0.184053	0.130602	0.118025	0.105448	0.0991598	0.0928714	0.086583	0.086583	0.0834388	0.0834388	0.0802946	0.0802946	0.0802946	0.0771504	0.0771504	0.0771504	0.0771504	0.0740062	0.0771504	0.0740062	0.0740062	0.0740062	0.0740062	0.0740062	0.0740062	0.070862	0.070862	0.070862	0.070862	0.070862	0.070862	0.070862	0.070862	0.070862	0.070862	0.070862	0.070862	0.070862	0.0677178	0.0677178	0.070862	0.070862	0.070862	0.0677178
murI	0.231216	0.253226	0.268947	0.268947	0.259514	0.193486	0.149467	0.130602	0.114881	0.108592	0.102304	0.0960156	0.0960156	0.0928714	0.0897272	0.0897272	0.086583	0.086583	0.086583	0.086583	0.0834388	0.0834388	0.0834388	0.0834388	0.0834388	0.0834388	0.0802946	0.0802946	0.0802946	0.0802946	0.0802946	0.0802946	0.0802946	0.0802946	0.0802946	0.0802946	0.0771504	0.0771504	0.0771504	0.0771504	0.0771504	0.0771504	0.0771504	0.0771504	0.0771504	0.0771504	0.0771504	0.0771504	0.0771504
dut	0.265802	0.284668	0.309821	0.338119	0.344407	0.328686	0.297244	0.265802	0.23436	0.209207	0.187197	0.171476	0.162044	0.152611	0.143179	0.13689	0.130602	0.127458	0.124313	0.127458	0.118025	0.114881	0.114881	0.118025	0.114881	0.114881	0.108592	0.111737	0.111737	0.111737	0.105448	0.105448	0.105448	0.102304	0.102304	0.108592	0.102304	0.102304	0.102304	0.0991598	0.105448	0.0991598	0.0991598	0.0991598	0.0991598	0.102304	0.0991598	0.102304	0.0960156
dhaL	0.319254	0.341263	0.369561	0.41358	0.375849	0.322398	0.278379	0.174621	0.146323	0.133746	0.121169	0.114881	0.108592	0.105448	0.105448	0.102304	0.0991598	0.0991598	0.0960156	0.0991598	0.0928714	0.0928714	0.0928714	0.0960156	0.0928714	0.0928714	0.0897272	0.0928714	0.0928714	0.0928714	0.0897272	0.0897272	0.086583	0.086583	0.086583	0.0897272	0.086583	0.0897272	0.086583	0.086583	0.0897272	0.086583	0.086583	0.086583	0.086583	0.0897272	0.086583	0.0897272	0.086583
gntP	0.246937	0.265802	0.290956	0.325542	0.306677	0.23436	0.1589	0.13689	0.121169	0.111737	0.105448	0.0991598	0.0991598	0.0960156	0.0928714	0.0928714	0.0928714	0.0897272	0.0897272	0.0897272	0.0897272	0.086583	0.086583	0.086583	0.086583	0.086583	0.086583	0.086583	0.086583	0.0834388	0.0834388	0.0834388	0.0834388	0.0834388	0.0834388	0.0834388	0.0802946	0.0802946	0.0802946	0.0802946	0.0802946	0.0802946	0.0802946	0.0802946	0.0771504	0.0802946	0.0771504	0.0802946	0.0771504
nagB	0.215495	0.231216	0.246937	0.272091	0.268947	0.184053	0.146323	0.124313	0.111737	0.105448	0.102304	0.0991598	0.0960156	0.0928714	0.0928714	0.0928714	0.0897272	0.0897272	0.0897272	0.086583	0.086583	0.086583	0.086583	0.0834388	0.0834388	0.0834388	0.0834388	0.0834388	0.0802946	0.0802946	0.0834388	0.0802946	0.0802946	0.0802946	0.0802946	0.0802946	0.0802946	0.0802946	0.0802946	0.0802946	0.0771504	0.0802946	0.0802946	0.0802946	0.0771504	0.0771504	0.0771504	0.0771504	0.0771504
yghA	0.212351	0.231216	0.246937	0.25637	0.250081	0.193486	0.155755	0.133746	0.118025	0.105448	0.0991598	0.0928714	0.0897272	0.086583	0.0834388	0.0834388	0.0834388	0.0802946	0.0802946	0.0802946	0.0802946	0.0802946	0.0802946	0.0771504	0.0771504	0.0771504	0.0771504	0.0771504	0.0771504	0.0740062	0.0771504	0.0771504	0.0771504	0.0740062	0.0740062	0.0740062	0.0740062	0.0740062	0.0740062	0.0740062	0.0740062	0.0740062	0.0740062	0.0740062	0.0740062	0.070862	0.0740062	0.0740062	0.0740062
dapD	0.303533	0.325542	0.356984	0.394715	0.334975	0.2941	0.19663	0.146323	0.124313	0.114881	0.108592	0.0991598	0.0960156	0.0928714	0.0897272	0.0897272	0.086583	0.086583	0.0834388	0.0834388	0.0802946	0.0802946	0.0802946	0.0802946	0.0802946	0.0802946	0.0802946	0.0802946	0.0802946	0.0802946	0.0771504	0.0771504	0.0771504	0.0771504	0.0771504	0.0771504	0.0771504	0.0771504	0.0771504	0.0771504	0.0771504	0.0771504	0.0771504	0.0771504	0.0771504	0.0771504	0.0740062	0.0771504	0.0771504
ilvI	0.187197	0.206063	0.224928	0.250081	0.262658	0.168332	0.127458	0.102304	0.0897272	0.0834388	0.0802946	0.0771504	0.0740062	0.0740062	0.070862	0.070862	0.070862	0.070862	0.0677178	0.0677178	0.0677178	0.0677178	0.0645736	0.0645736	0.0645736	0.0645736	0.0645736	0.0645736	0.0645736	0.0645736	0.0645736	0.0645736	0.0645736	0.0645736	0.0645736	0.0645736	0.0645736	0.0645736	0.0645736	0.0645736	0.0614294	0.0645736	0.0645736	0.0645736	0.0645736	0.0614294	0.0645736	0.0614294	0.0614294
rfbD	0.215495	0.228072	0.250081	0.259514	0.262658	0.199774	0.146323	0.124313	0.108592	0.0991598	0.0928714	0.0897272	0.086583	0.0834388	0.0802946	0.0802946	0.0802946	0.0771504	0.0771504	0.0771504	0.0740062	0.0740062	0.0740062	0.0771504	0.0740062	0.0740062	0.070862	0.0740062	0.0740062	0.0740062	0.070862	0.070862	0.0677178	0.070862	0.070862	0.070862	0.0677178	0.0677178	0.0677178	0.0677178	0.070862	0.0677178	0.0677178	0.0677178	0.0677178	0.070862	0.0645736	0.070862	0.0677178
hybA	0.272091	0.287812	0.309821	0.331831	0.375849	0.272091	0.184053	0.133746	0.114881	0.108592	0.102304	0.0991598	0.0960156	0.0928714	0.0928714	0.0928714	0.0897272	0.0897272	0.0897272	0.086583	0.086583	0.086583	0.086583	0.086583	0.0834388	0.0834388	0.0834388	0.086583	0.0834388	0.0834388	0.0834388	0.0834388	0.0834388	0.0834388	0.0802946	0.0802946	0.0834388	0.0834388	0.0802946	0.0802946	0.0802946	0.0802946	0.0802946	0.0802946	0.0802946	0.0802946	0.0802946	0.0771504	0.0802946
fruK	0.31611	0.341263	0.369561	0.394715	0.35384	0.259514	0.19663	0.165188	0.143179	0.133746	0.130602	0.124313	0.121169	0.118025	0.114881	0.111737	0.111737	0.108592	0.105448	0.105448	0.105448	0.105448	0.102304	0.0991598	0.0991598	0.0991598	0.0991598	0.0960156	0.0960156	0.0960156	0.0991598	0.0991598	0.0991598	0.0991598	0.0960156	0.0960156	0.0960156	0.0991598	0.0991598	0.0960156	0.0928714	0.0991598	0.0960156	0.0960156	0.0960156	0.0928714	0.0960156	0.0928714	0.0960156
scpB	0.224928	0.246937	0.265802	0.290956	0.2941	0.206063	0.190342	0.199774	0.108592	0.102304	0.0960156	0.0928714	0.0928714	0.0897272	0.0897272	0.086583	0.086583	0.086583	0.0834388	0.0802946	0.0834388	0.0834388	0.0802946	0.0771504	0.0771504	0.0771504	0.0802946	0.0740062	0.0771504	0.0740062	0.0771504	0.0771504	0.0802946	0.0771504	0.0771504	0.070862	0.0771504	0.0771504	0.0740062	0.0740062	0.070862	0.0740062	0.0740062	0.0740062	0.0740062	0.070862	0.0740062	0.070862	0.0740062
mscK	0.259514	0.281523	0.309821	0.341263	0.331831	0.209207	0.303533	0.124313	0.118025	0.111737	0.105448	0.0991598	0.0960156	0.0960156	0.0928714	0.0928714	0.0928714	0.0897272	0.0897272	0.0897272	0.086583	0.086583	0.086583	0.086583	0.086583	0.0834388	0.0834388	0.0834388	0.0834388	0.0834388	0.0834388	0.0834388	0.0834388	0.0834388	0.0834388	0.0834388	0.0834388	0.0802946	0.0802946	0.0802946	0.0802946	0.0802946	0.0802946	0.0802946	0.0802946	0.0802946	0.0802946	0.0802946	0.0802946
sodC	0.281523	0.306677	0.334975	0.369561	0.338119	0.215495	0.1589	0.152611	0.121169	0.114881	0.108592	0.102304	0.0991598	0.0960156	0.0960156	0.0928714	0.0928714	0.0897272	0.0897272	0.086583	0.086583	0.086583	0.0834388	0.0834388	0.0834388	0.0834388	0.0834388	0.0802946	0.0802946	0.0802946	0.0834388	0.0834388	0.0834388	0.0834388	0.0802946	0.0802946	0.0802946	0.0802946	0.0802946	0.0802946	0.0802946	0.0802946	0.0802946	0.0802946	0.0802946	0.0802946	0.0802946	0.0802946	0.0802946
ttdA	0.290956	0.312965	0.341263	0.372705	0.350696	0.25637	0.193486	0.429301	0.140034	0.130602	0.121169	0.114881	0.111737	0.108592	0.105448	0.105448	0.102304	0.0991598	0.0991598	0.0991598	0.0960156	0.0960156	0.0928714	0.0928714	0.0928714	0.0928714	0.0928714	0.0928714	0.0928714	0.0928714	0.0897272	0.0897272	0.0897272	0.0897272	0.0897272	0.0897272	0.086583	0.086583	0.086583	0.086583	0.086583	0.086583	0.086583	0.086583	0.086583	0.086583	0.0834388	0.086583	0.0834388
atoE	0.300389	0.322398	0.347552	0.378994	0.369561	0.243793	0.334975	0.221784	0.146323	0.146323	0.130602	0.127458	0.121169	0.118025	0.114881	0.114881	0.111737	0.108592	0.108592	0.108592	0.105448	0.102304	0.102304	0.105448	0.102304	0.102304	0.0991598	0.102304	0.102304	0.0991598	0.0960156	0.0960156	0.0960156	0.0928714	0.0928714	0.0960156	0.0928714	0.0928714	0.0928714	0.0928714	0.0928714	0.0928714	0.0897272	0.0897272	0.0897272	0.0928714	0.0897272	0.0928714	0.0897272
msrB	0.369561	0.410436	0.454454	0.485896	0.492185	0.312965	0.228072	0.193486	0.168332	0.152611	0.140034	0.130602	0.124313	0.121169	0.118025	0.118025	0.114881	0.111737	0.111737	0.108592	0.105448	0.105448	0.105448	0.105448	0.105448	0.102304	0.102304	0.102304	0.102304	0.0991598	0.0991598	0.0991598	0.0991598	0.0991598	0.0991598	0.0960156	0.0960156	0.0960156	0.0960156	0.0960156	0.0960156	0.0960156	0.0960156	0.0960156	0.0960156	0.0960156	0.0928714	0.0928714	0.0928714
dppA	0.281523	0.306677	0.338119	0.382138	0.322398	0.476464	0.174621	0.143179	0.118025	0.108592	0.102304	0.0960156	0.0928714	0.0897272	0.0897272	0.0897272	0.086583	0.086583	0.0834388	0.086583	0.0834388	0.0834388	0.0834388	0.0834388	0.0834388	0.0834388	0.0802946	0.0834388	0.0834388	0.0802946	0.0802946	0.0802946	0.0802946	0.0802946	0.0802946	0.0802946	0.0802946	0.0771504	0.0771504	0.0771504	0.0771504	0.0771504	0.0771504	0.0771504	0.0771504	0.0802946	0.0771504	0.0771504	0.0771504
yagE	0.25637	0.300389	0.328686	0.360128	0.416724	0.224928	0.366417	0.13689	0.130602	0.114881	0.105448	0.0991598	0.0960156	0.0928714	0.0928714	0.0897272	0.0897272	0.086583	0.086583	0.0834388	0.0834388	0.086583	0.0834388	0.0802946	0.0802946	0.0802946	0.0802946	0.0802946	0.0802946	0.0802946	0.0802946	0.0802946	0.0802946	0.0802946	0.0771504	0.0771504	0.0802946	0.0771504	0.0771504	0.0771504	0.0771504	0.0771504	0.0771504	0.0771504	0.0771504	0.0740062	0.0771504	0.0740062	0.0771504
pncC	0.306677	0.334975	0.372705	0.419868	0.360128	0.272091	0.184053	0.149467	0.133746	0.127458	0.121169	0.114881	0.111737	0.108592	0.105448	0.105448	0.102304	0.102304	0.0991598	0.0960156	0.0991598	0.0960156	0.0960156	0.0928714	0.0928714	0.0928714	0.0928714	0.0897272	0.0897272	0.0897272	0.0928714	0.0897272	0.0897272	0.0897272	0.0897272	0.0897272	0.0897272	0.0897272	0.0897272	0.0897272	0.086583	0.0897272	0.0897272	0.0897272	0.0897272	0.0897272	0.0897272	0.086583	0.0897272
btuB	0.281523	0.312965	0.344407	0.394715	0.382138	0.25637	0.162044	0.152611	0.124313	0.118025	0.111737	0.105448	0.102304	0.0991598	0.0991598	0.0960156	0.0960156	0.0928714	0.0928714	0.086583	0.0897272	0.0897272	0.0897272	0.0834388	0.0834388	0.0834388	0.086583	0.0834388	0.0834388	0.0834388	0.086583	0.086583	0.086583	0.086583	0.0834388	0.0834388	0.0834388	0.0834388	0.0834388	0.0834388	0.0802946	0.0834388	0.0834388	0.0834388	0.0834388	0.0802946	0.0834388	0.0802946	0.0834388
narG	0.338119	0.375849	0.416724	0.476464	0.489041	0.265802	0.19663	0.224928	0.152611	0.146323	0.140034	0.130602	0.127458	0.124313	0.121169	0.118025	0.118025	0.114881	0.111737	0.111737	0.108592	0.108592	0.108592	0.105448	0.105448	0.105448	0.105448	0.102304	0.102304	0.102304	0.102304	0.102304	0.102304	0.102304	0.102304	0.0991598	0.102304	0.0991598	0.102304	0.0991598	0.0991598	0.0991598	0.0991598	0.0991598	0.0991598	0.0991598	0.0991598	0.0960156	0.0991598
ctrl_7	0.165528	0.171502	0.186437	0.201372	0.210333	0.171502	0.132671	0.108775	0.096827	0.090853	0.087866	0.084879	0.081892	0.081892	0.078905	0.078905	0.075918	0.075918	0.075918	0.075918	0.075918	0.072931	0.072931	0.072931	0.072931	0.072931	0.072931	0.072931	0.072931	0.072931	0.072931	0.072931	0.069944	0.069944	0.072931	0.069944	0.069944	0.069944	0.069944	0.069944	0.069944	0.069944	0.069944	0.069944	0.069944	0.069944	0.069944	0.069944	0.069944
tynA	0.18345	0.198385	0.210333	0.225268	0.225268	0.180463	0.138645	0.108775	0.09384	0.087866	0.084879	0.081892	0.078905	0.075918	0.075918	0.075918	0.072931	0.072931	0.072931	0.072931	0.069944	0.069944	0.069944	0.069944	0.069944	0.066957	0.066957	0.066957	0.066957	0.066957	0.066957	0.066957	0.066957	0.066957	0.066957	0.066957	0.066957	0.066957	0.06397	0.066957	0.066957	0.066957	0.066957	0.066957	0.06397	0.066957	0.06397	0.06397	0.06397
fldA	0.204359	0.216307	0.234229	0.255138	0.299943	0.219294	0.156567	0.126697	0.111762	0.096827	0.090853	0.087866	0.084879	0.081892	0.078905	0.078905	0.075918	0.075918	0.075918	0.072931	0.072931	0.072931	0.072931	0.072931	0.072931	0.069944	0.069944	0.069944	0.069944	0.069944	0.069944	0.069944	0.069944	0.066957	0.069944	0.066957	0.066957	0.066957	0.066957	0.066957	0.066957	0.066957	0.066957	0.066957	0.066957	0.066957	0.066957	0.066957	0.066957
xylA	0.195398	0.207346	0.225268	0.234229	0.228255	0.198385	0.15358	0.12371	0.108775	0.099814	0.09384	0.090853	0.087866	0.084879	0.081892	0.081892	0.078905	0.078905	0.075918	0.075918	0.075918	0.075918	0.072931	0.072931	0.072931	0.072931	0.072931	0.072931	0.072931	0.072931	0.069944	0.069944	0.069944	0.069944	0.069944	0.069944	0.069944	0.069944	0.069944	0.069944	0.069944	0.069944	0.069944	0.069944	0.069944	0.069944	0.066957	0.069944	0.069944
lpxH	0.222281	0.24319	0.267086	0.290982	0.285008	0.249164	0.189424	0.150593	0.129684	0.117736	0.108775	0.102801	0.099814	0.096827	0.09384	0.09384	0.090853	0.090853	0.087866	0.087866	0.084879	0.084879	0.084879	0.084879	0.081892	0.081892	0.081892	0.081892	0.081892	0.081892	0.081892	0.081892	0.078905	0.078905	0.078905	0.078905	0.078905	0.078905	0.078905	0.078905	0.078905	0.078905	0.078905	0.078905	0.078905	0.078905	0.075918	0.078905	0.075918
relA	0.30293	0.326826	0.344748	0.341761	0.341761	0.287995	0.207346	0.141632	0.105788	0.09384	0.090853	0.087866	0.084879	0.084879	0.081892	0.081892	0.081892	0.081892	0.081892	0.078905	0.078905	0.078905	0.078905	0.078905	0.078905	0.078905	0.078905	0.078905	0.078905	0.078905	0.078905	0.078905	0.078905	0.078905	0.078905	0.078905	0.078905	0.078905	0.078905	0.078905	0.078905	0.078905	0.078905	0.075918	0.078905	0.078905	0.078905	0.078905	0.078905
setA	0.168515	0.18345	0.192411	0.204359	0.204359	0.180463	0.132671	0.108775	0.096827	0.090853	0.087866	0.084879	0.081892	0.078905	0.078905	0.075918	0.075918	0.075918	0.075918	0.072931	0.072931	0.072931	0.072931	0.072931	0.072931	0.072931	0.072931	0.069944	0.069944	0.069944	0.069944	0.069944	0.069944	0.069944	0.069944	0.069944	0.069944	0.069944	0.069944	0.069944	0.069944	0.069944	0.069944	0.069944	0.069944	0.069944	0.069944	0.069944	0.069944
brnQ	0.150593	0.15358	0.159554	0.162541	0.162541	0.150593	0.117736	0.090853	0.075918	0.069944	0.069944	0.066957	0.066957	0.066957	0.066957	0.06397	0.06397	0.06397	0.06397	0.06397	0.06397	0.06397	0.06397	0.06397	0.06397	0.06397	0.06397	0.06397	0.060983	0.06397	0.060983	0.060983	0.060983	0.060983	0.060983	0.060983	0.060983	0.060983	0.060983	0.060983	0.060983	0.060983	0.060983	0.060983	0.060983	0.060983	0.060983	0.060983	0.060983
oppC	0.180463	0.186437	0.192411	0.204359	0.21332	0.222281	0.162541	0.135658	0.12371	0.111762	0.105788	0.102801	0.099814	0.096827	0.096827	0.09384	0.09384	0.090853	0.090853	0.090853	0.087866	0.087866	0.087866	0.087866	0.087866	0.084879	0.084879	0.084879	0.084879	0.084879	0.084879	0.084879	0.084879	0.084879	0.084879	0.084879	0.084879	0.081892	0.081892	0.081892	0.081892	0.081892	0.081892	0.081892	0.081892	0.081892	0.081892	0.081892	0.081892
leuC	0.114749	0.117736	0.120723	0.126697	0.132671	0.138645	0.126697	0.129684	0.102801	0.09384	0.087866	0.081892	0.078905	0.075918	0.072931	0.069944	0.069944	0.069944	0.066957	0.066957	0.066957	0.06397	0.06397	0.06397	0.06397	0.06397	0.060983	0.060983	0.060983	0.060983	0.060983	0.060983	0.060983	0.060983	0.060983	0.060983	0.057996	0.057996	0.057996	0.057996	0.057996	0.057996	0.057996	0.057996	0.057996	0.057996	0.057996	0.057996	0.057996
rhaD	0.18345	0.192411	0.207346	0.228255	0.240203	0.18345	0.15358	0.111762	0.099814	0.09384	0.087866	0.084879	0.081892	0.081892	0.078905	0.078905	0.075918	0.075918	0.075918	0.072931	0.072931	0.072931	0.072931	0.072931	0.072931	0.072931	0.069944	0.069944	0.069944	0.069944	0.069944	0.069944	0.069944	0.069944	0.069944	0.069944	0.069944	0.069944	0.069944	0.069944	0.069944	0.069944	0.069944	0.069944	0.069944	0.069944	0.066957	0.066957	0.066957
phnD	0.165528	0.171502	0.18345	0.195398	0.210333	0.165528	0.138645	0.102801	0.09384	0.084879	0.084879	0.081892	0.078905	0.078905	0.075918	0.075918	0.072931	0.072931	0.072931	0.072931	0.072931	0.069944	0.069944	0.069944	0.069944	0.069944	0.069944	0.069944	0.066957	0.066957	0.066957	0.066957	0.066957	0.066957	0.066957	0.066957	0.066957	0.066957	0.066957	0.066957	0.066957	0.066957	0.066957	0.066957	0.066957	0.066957	0.066957	0.066957	0.066957
lysU	0.249164	0.267086	0.290982	0.317865	0.341761	0.234229	0.174489	0.141632	0.12371	0.114749	0.108775	0.102801	0.099814	0.099814	0.096827	0.09384	0.09384	0.09384	0.090853	0.090853	0.087866	0.087866	0.087866	0.087866	0.084879	0.084879	0.084879	0.084879	0.084879	0.084879	0.084879	0.084879	0.084879	0.081892	0.084879	0.081892	0.081892	0.081892	0.081892	0.081892	0.081892	0.081892	0.081892	0.081892	0.081892	0.081892	0.081892	0.078905	0.081892
hyi	0.258125	0.27306	0.290982	0.308904	0.317865	0.267086	0.195398	0.156567	0.135658	0.12371	0.114749	0.111762	0.108775	0.102801	0.102801	0.099814	0.099814	0.096827	0.096827	0.09384	0.09384	0.090853	0.090853	0.090853	0.090853	0.087866	0.090853	0.090853	0.090853	0.087866	0.090853	0.087866	0.087866	0.087866	0.087866	0.087866	0.087866	0.084879	0.084879	0.087866	0.084879	0.084879	0.084879	0.084879	0.084879	0.084879	0.084879	0.084879	0.084879
lhgO	0.252151	0.267086	0.290982	0.317865	0.341761	0.255138	0.186437	0.150593	0.129684	0.117736	0.111762	0.105788	0.102801	0.099814	0.099814	0.096827	0.096827	0.09384	0.09384	0.090853	0.090853	0.090853	0.090853	0.090853	0.087866	0.087866	0.087866	0.087866	0.087866	0.087866	0.087866	0.087866	0.084879	0.084879	0.084879	0.084879	0.084879	0.084879	0.084879	0.081892	0.081892	0.081892	0.084879	0.081892	0.081892	0.081892	0.081892	0.081892	0.081892
nanK	0.252151	0.267086	0.287995	0.314878	0.389553	0.419423	0.21332	0.174489	0.144619	0.126697	0.117736	0.111762	0.108775	0.105788	0.102801	0.099814	0.096827	0.096827	0.09384	0.09384	0.09384	0.090853	0.090853	0.090853	0.087866	0.087866	0.087866	0.087866	0.087866	0.084879	0.087866	0.087866	0.087866	0.084879	0.084879	0.084879	0.084879	0.081892	0.084879	0.081892	0.081892	0.081892	0.081892	0.081892	0.081892	0.081892	0.081892	0.081892	0.081892
phnE	0.105788	0.099814	0.096827	0.096827	0.096827	0.09384	0.087866	0.081892	0.078905	0.075918	0.075918	0.075918	0.072931	0.072931	0.072931	0.072931	0.072931	0.072931	0.069944	0.069944	0.069944	0.069944	0.069944	0.066957	0.066957	0.066957	0.066957	0.066957	0.066957	0.066957	0.066957	0.066957	0.066957	0.066957	0.066957	0.066957	0.066957	0.06397	0.06397	0.06397	0.06397	0.06397	0.06397	0.06397	0.06397	0.06397	0.06397	0.06397	0.06397
glgB	0.129684	0.12371	0.117736	0.114749	0.108775	0.102801	0.096827	0.090853	0.087866	0.084879	0.084879	0.081892	0.081892	0.081892	0.078905	0.078905	0.078905	0.078905	0.075918	0.075918	0.075918	0.075918	0.075918	0.075918	0.072931	0.072931	0.072931	0.072931	0.072931	0.072931	0.072931	0.069944	0.069944	0.069944	0.069944	0.069944	0.069944	0.069944	0.069944	0.069944	0.069944	0.066957	0.069944	0.066957	0.066957	0.066957	0.066957	0.066957	0.066957
menB	0.216307	0.228255	0.252151	0.276047	0.320852	0.228255	0.159554	0.132671	0.114749	0.102801	0.096827	0.09384	0.090853	0.087866	0.084879	0.084879	0.081892	0.081892	0.081892	0.078905	0.078905	0.078905	0.078905	0.075918	0.075918	0.075918	0.075918	0.075918	0.075918	0.075918	0.075918	0.075918	0.075918	0.075918	0.075918	0.075918	0.075918	0.075918	0.072931	0.075918	0.075918	0.075918	0.075918	0.075918	0.075918	0.075918	0.075918	0.072931	0.075918
dkgA	0.21332	0.225268	0.24319	0.264099	0.30293	0.219294	0.159554	0.129684	0.114749	0.105788	0.099814	0.096827	0.09384	0.090853	0.090853	0.087866	0.087866	0.084879	0.084879	0.084879	0.081892	0.081892	0.081892	0.081892	0.081892	0.081892	0.081892	0.081892	0.078905	0.081892	0.078905	0.078905	0.078905	0.078905	0.078905	0.078905	0.078905	0.078905	0.078905	0.078905	0.078905	0.078905	0.078905	0.078905	0.078905	0.078905	0.078905	0.078905	0.078905
rihC	0.231242	0.24319	0.264099	0.285008	0.326826	0.234229	0.171502	0.138645	0.12371	0.114749	0.108775	0.102801	0.099814	0.096827	0.096827	0.09384	0.09384	0.090853	0.090853	0.087866	0.087866	0.087866	0.087866	0.087866	0.084879	0.084879	0.084879	0.084879	0.084879	0.084879	0.084879	0.084879	0.084879	0.084879	0.084879	0.084879	0.084879	0.081892	0.081892	0.081892	0.084879	0.081892	0.081892	0.081892	0.081892	0.081892	0.081892	0.081892	0.081892
pstC	0.225268	0.240203	0.258125	0.299943	0.24319	0.180463	0.138645	0.117736	0.108775	0.102801	0.096827	0.09384	0.090853	0.090853	0.087866	0.087866	0.084879	0.084879	0.081892	0.081892	0.081892	0.081892	0.078905	0.078905	0.078905	0.078905	0.078905	0.078905	0.078905	0.078905	0.078905	0.075918	0.075918	0.075918	0.075918	0.075918	0.075918	0.075918	0.075918	0.075918	0.075918	0.075918	0.075918	0.075918	0.075918	0.075918	0.075918	0.072931	0.075918
nanC	0.162541	0.165528	0.177476	0.189424	0.195398	0.180463	0.141632	0.114749	0.102801	0.096827	0.09384	0.090853	0.087866	0.084879	0.084879	0.081892	0.081892	0.081892	0.078905	0.078905	0.078905	0.078905	0.075918	0.075918	0.075918	0.075918	0.075918	0.075918	0.072931	0.072931	0.072931	0.072931	0.072931	0.072931	0.072931	0.072931	0.072931	0.069944	0.069944	0.069944	0.072931	0.069944	0.069944	0.069944	0.069944	0.069944	0.069944	0.069944	0.069944
yggF	0.195398	0.204359	0.222281	0.237216	0.24319	0.195398	0.147606	0.12371	0.105788	0.096827	0.09384	0.087866	0.084879	0.081892	0.081892	0.081892	0.078905	0.078905	0.075918	0.075918	0.075918	0.075918	0.075918	0.072931	0.072931	0.072931	0.072931	0.072931	0.072931	0.072931	0.072931	0.072931	0.072931	0.069944	0.069944	0.069944	0.069944	0.069944	0.069944	0.069944	0.069944	0.069944	0.069944	0.069944	0.069944	0.069944	0.069944	0.069944	0.069944
apaH	0.201372	0.219294	0.225268	0.237216	0.246177	0.219294	0.165528	0.132671	0.114749	0.105788	0.099814	0.096827	0.09384	0.090853	0.087866	0.087866	0.084879	0.084879	0.081892	0.081892	0.081892	0.081892	0.081892	0.081892	0.078905	0.078905	0.078905	0.078905	0.078905	0.078905	0.078905	0.078905	0.075918	0.075918	0.078905	0.075918	0.075918	0.075918	0.075918	0.075918	0.075918	0.075918	0.075918	0.075918	0.075918	0.075918	0.075918	0.075918	0.075918
dmsB	0.264099	0.282021	0.308904	0.338774	0.359683	0.270073	0.198385	0.159554	0.135658	0.120723	0.114749	0.108775	0.105788	0.102801	0.099814	0.099814	0.096827	0.096827	0.09384	0.09384	0.090853	0.090853	0.090853	0.090853	0.090853	0.087866	0.087866	0.090853	0.087866	0.087866	0.087866	0.087866	0.087866	0.087866	0.087866	0.087866	0.084879	0.084879	0.084879	0.084879	0.084879	0.084879	0.084879	0.084879	0.084879	0.084879	0.084879	0.084879	0.084879
yiaN	0.195398	0.207346	0.210333	0.222281	0.225268	0.207346	0.171502	0.138645	0.120723	0.108775	0.102801	0.096827	0.09384	0.090853	0.087866	0.087866	0.084879	0.084879	0.084879	0.081892	0.081892	0.081892	0.078905	0.078905	0.078905	0.078905	0.078905	0.078905	0.078905	0.078905	0.078905	0.078905	0.075918	0.075918	0.075918	0.075918	0.075918	0.075918	0.075918	0.075918	0.075918	0.075918	0.075918	0.075918	0.075918	0.075918	0.075918	0.075918	0.075918
glnQ	0.081892	0.081892	0.075918	0.075918	0.072931	0.072931	0.069944	0.069944	0.069944	0.066957	0.066957	0.066957	0.066957	0.066957	0.066957	0.066957	0.066957	0.066957	0.06397	0.06397	0.06397	0.06397	0.06397	0.06397	0.06397	0.06397	0.06397	0.06397	0.060983	0.060983	0.060983	0.060983	0.060983	0.060983	0.060983	0.060983	0.060983	0.057996	0.057996	0.057996	0.057996	0.057996	0.057996	0.057996	0.057996	0.057996	0.057996	0.057996	0.057996
nikD	0.177476	0.186437	0.198385	0.216307	0.231242	0.192411	0.138645	0.111762	0.096827	0.090853	0.087866	0.084879	0.081892	0.078905	0.078905	0.075918	0.075918	0.072931	0.072931	0.072931	0.072931	0.072931	0.069944	0.069944	0.069944	0.069944	0.069944	0.069944	0.069944	0.069944	0.069944	0.069944	0.069944	0.069944	0.066957	0.066957	0.066957	0.066957	0.066957	0.066957	0.066957	0.066957	0.066957	0.066957	0.066957	0.066957	0.066957	0.066957	0.066957
kdpC	0.216307	0.228255	0.246177	0.267086	0.285008	0.216307	0.159554	0.132671	0.117736	0.114749	0.102801	0.096827	0.09384	0.09384	0.090853	0.090853	0.087866	0.087866	0.084879	0.084879	0.084879	0.084879	0.084879	0.081892	0.081892	0.081892	0.081892	0.081892	0.081892	0.081892	0.081892	0.078905	0.078905	0.078905	0.078905	0.078905	0.078905	0.078905	0.078905	0.078905	0.078905	0.078905	0.078905	0.078905	0.078905	0.078905	0.078905	0.078905	0.078905
rbsB	0.27306	0.285008	0.305917	0.329813	0.395527	0.290982	0.21332	0.168515	0.144619	0.132671	0.12371	0.117736	0.114749	0.111762	0.108775	0.105788	0.102801	0.102801	0.099814	0.099814	0.096827	0.096827	0.096827	0.096827	0.09384	0.09384	0.09384	0.09384	0.09384	0.09384	0.090853	0.090853	0.090853	0.090853	0.090853	0.090853	0.090853	0.087866	0.087866	0.087866	0.087866	0.087866	0.087866	0.087866	0.087866	0.087866	0.087866	0.087866	0.087866
speA	0.210333	0.225268	0.246177	0.27306	0.287995	0.216307	0.150593	0.120723	0.102801	0.09384	0.087866	0.084879	0.081892	0.078905	0.075918	0.075918	0.072931	0.072931	0.072931	0.072931	0.069944	0.069944	0.069944	0.069944	0.069944	0.066957	0.069944	0.069944	0.066957	0.069944	0.066957	0.066957	0.066957	0.066957	0.066957	0.066957	0.066957	0.066957	0.066957	0.066957	0.066957	0.066957	0.066957	0.066957	0.066957	0.066957	0.066957	0.066957	0.066957
tyrA	0.299943	0.314878	0.338774	0.368644	0.377605	0.305917	0.222281	0.177476	0.150593	0.138645	0.129684	0.12371	0.120723	0.117736	0.114749	0.111762	0.111762	0.111762	0.108775	0.105788	0.105788	0.105788	0.102801	0.102801	0.102801	0.102801	0.099814	0.099814	0.099814	0.099814	0.099814	0.099814	0.099814	0.099814	0.099814	0.096827	0.099814	0.096827	0.096827	0.096827	0.096827	0.096827	0.096827	0.096827	0.096827	0.096827	0.096827	0.096827	0.096827
eutD	0.156567	0.162541	0.174489	0.186437	0.189424	0.174489	0.126697	0.099814	0.090853	0.084879	0.081892	0.075918	0.075918	0.075918	0.072931	0.069944	0.069944	0.069944	0.066957	0.066957	0.066957	0.066957	0.066957	0.066957	0.066957	0.066957	0.066957	0.06397	0.06397	0.06397	0.06397	0.06397	0.06397	0.06397	0.06397	0.06397	0.06397	0.06397	0.06397	0.06397	0.06397	0.06397	0.06397	0.06397	0.06397	0.06397	0.06397	0.06397	0.06397
lpxP	0.222281	0.240203	0.264099	0.290982	0.353709	0.279034	0.186437	0.129684	0.114749	0.102801	0.096827	0.09384	0.090853	0.087866	0.084879	0.081892	0.084879	0.081892	0.078905	0.078905	0.078905	0.075918	0.075918	0.075918	0.075918	0.075918	0.075918	0.075918	0.075918	0.075918	0.075918	0.075918	0.072931	0.072931	0.072931	0.072931	0.072931	0.072931	0.072931	0.072931	0.072931	0.072931	0.072931	0.072931	0.072931	0.072931	0.072931	0.072931	0.072931
betA	0.222281	0.231242	0.252151	0.27306	0.293969	0.219294	0.159554	0.129684	0.114749	0.105788	0.099814	0.096827	0.09384	0.090853	0.087866	0.087866	0.084879	0.084879	0.084879	0.081892	0.081892	0.078905	0.078905	0.078905	0.078905	0.075918	0.075918	0.075918	0.075918	0.075918	0.075918	0.075918	0.075918	0.075918	0.075918	0.075918	0.075918	0.075918	0.075918	0.075918	0.075918	0.075918	0.075918	0.072931	0.072931	0.072931	0.072931	0.072931	0.072931
dmsA	0.240203	0.258125	0.282021	0.311891	0.341761	0.24319	0.171502	0.135658	0.114749	0.105788	0.099814	0.09384	0.090853	0.087866	0.084879	0.084879	0.081892	0.081892	0.081892	0.078905	0.078905	0.078905	0.078905	0.075918	0.075918	0.075918	0.075918	0.075918	0.075918	0.075918	0.075918	0.075918	0.075918	0.075918	0.072931	0.072931	0.072931	0.072931	0.072931	0.072931	0.072931	0.072931	0.072931	0.072931	0.072931	0.072931	0.072931	0.072931	0.072931
mutT	0.258125	0.27306	0.296956	0.323839	0.335787	0.27306	0.195398	0.156567	0.135658	0.12371	0.114749	0.108775	0.105788	0.102801	0.099814	0.096827	0.096827	0.09384	0.09384	0.090853	0.090853	0.087866	0.087866	0.087866	0.087866	0.084879	0.084879	0.084879	0.081892	0.081892	0.081892	0.081892	0.081892	0.081892	0.078905	0.078905	0.078905	0.078905	0.078905	0.078905	0.078905	0.078905	0.078905	0.075918	0.075918	0.075918	0.075918	0.078905	0.075918
umpH	0.282021	0.299943	0.326826	0.353709	0.39254	0.287995	0.207346	0.162541	0.138645	0.126697	0.117736	0.111762	0.108775	0.105788	0.102801	0.102801	0.099814	0.099814	0.096827	0.096827	0.09384	0.09384	0.09384	0.09384	0.09384	0.090853	0.090853	0.090853	0.090853	0.090853	0.090853	0.087866	0.087866	0.087866	0.087866	0.087866	0.087866	0.087866	0.087866	0.087866	0.087866	0.084879	0.087866	0.087866	0.084879	0.084879	0.084879	0.084879	0.084879
ldcA	0.308904	0.329813	0.356696	0.386566	0.383579	0.308904	0.222281	0.177476	0.150593	0.138645	0.129684	0.12371	0.120723	0.117736	0.114749	0.111762	0.108775	0.108775	0.105788	0.105788	0.102801	0.102801	0.102801	0.099814	0.099814	0.099814	0.096827	0.096827	0.096827	0.096827	0.096827	0.09384	0.096827	0.09384	0.09384	0.09384	0.09384	0.090853	0.09384	0.09384	0.090853	0.090853	0.090853	0.090853	0.090853	0.090853	0.090853	0.087866	0.090853
lacY	0.24319	0.258125	0.276047	0.296956	0.308904	0.264099	0.201372	0.162541	0.141632	0.126697	0.117736	0.111762	0.108775	0.105788	0.102801	0.099814	0.099814	0.096827	0.096827	0.09384	0.09384	0.09384	0.09384	0.090853	0.090853	0.090853	0.090853	0.090853	0.087866	0.090853	0.087866	0.087866	0.087866	0.087866	0.087866	0.087866	0.087866	0.084879	0.084879	0.087866	0.087866	0.084879	0.084879	0.084879	0.084879	0.084879	0.084879	0.084879	0.084879
yjbB	0.216307	0.228255	0.24319	0.264099	0.267086	0.219294	0.15358	0.12371	0.105788	0.096827	0.09384	0.087866	0.084879	0.081892	0.081892	0.078905	0.078905	0.078905	0.078905	0.078905	0.075918	0.075918	0.075918	0.075918	0.075918	0.075918	0.075918	0.075918	0.072931	0.072931	0.072931	0.072931	0.072931	0.072931	0.072931	0.072931	0.072931	0.072931	0.072931	0.069944	0.072931	0.072931	0.072931	0.072931	0.069944	0.072931	0.069944	0.072931	0.069944
argF	0.24319	0.261112	0.282021	0.305917	0.3328	0.258125	0.18345	0.147606	0.126697	0.114749	0.105788	0.102801	0.096827	0.096827	0.09384	0.090853	0.090853	0.090853	0.087866	0.087866	0.084879	0.084879	0.084879	0.084879	0.084879	0.084879	0.084879	0.084879	0.081892	0.081892	0.081892	0.081892	0.081892	0.081892	0.081892	0.081892	0.081892	0.081892	0.081892	0.081892	0.081892	0.081892	0.081892	0.081892	0.081892	0.081892	0.081892	0.081892	0.081892
rutB	0.204359	0.189424	0.195398	0.201372	0.195398	0.174489	0.147606	0.126697	0.117736	0.111762	0.105788	0.102801	0.099814	0.096827	0.096827	0.09384	0.09384	0.090853	0.090853	0.087866	0.087866	0.087866	0.087866	0.084879	0.084879	0.084879	0.084879	0.084879	0.081892	0.081892	0.081892	0.081892	0.081892	0.078905	0.081892	0.078905	0.078905	0.078905	0.078905	0.078905	0.078905	0.078905	0.078905	0.078905	0.078905	0.078905	0.075918	0.075918	0.075918
cysE	0.171502	0.174489	0.177476	0.180463	0.186437	0.186437	0.186437	0.180463	0.174489	0.168515	0.159554	0.150593	0.141632	0.135658	0.129684	0.12371	0.117736	0.114749	0.111762	0.108775	0.105788	0.102801	0.099814	0.099814	0.096827	0.09384	0.09384	0.090853	0.090853	0.090853	0.087866	0.087866	0.087866	0.087866	0.087866	0.084879	0.084879	0.084879	0.084879	0.084879	0.081892	0.081892	0.081892	0.081892	0.081892	0.081892	0.081892	0.081892	0.081892
ygiN	0.282021	0.296956	0.323839	0.350722	0.356696	0.279034	0.204359	0.165528	0.144619	0.132671	0.12371	0.117736	0.114749	0.111762	0.108775	0.105788	0.105788	0.102801	0.102801	0.099814	0.099814	0.096827	0.096827	0.096827	0.096827	0.09384	0.09384	0.09384	0.09384	0.09384	0.090853	0.09384	0.090853	0.090853	0.090853	0.090853	0.090853	0.087866	0.087866	0.087866	0.087866	0.087866	0.087866	0.087866	0.087866	0.087866	0.087866	0.087866	0.087866
trkH	0.252151	0.267086	0.290982	0.317865	0.329813	0.255138	0.186437	0.156567	0.132671	0.12371	0.117736	0.111762	0.108775	0.105788	0.102801	0.102801	0.099814	0.099814	0.096827	0.096827	0.09384	0.09384	0.09384	0.09384	0.090853	0.090853	0.090853	0.090853	0.090853	0.090853	0.087866	0.087866	0.087866	0.087866	0.087866	0.087866	0.087866	0.084879	0.084879	0.084879	0.084879	0.084879	0.084879	0.084879	0.084879	0.084879	0.081892	0.081892	0.081892
shiA	0.150593	0.156567	0.165528	0.180463	0.204359	0.180463	0.141632	0.114749	0.099814	0.090853	0.084879	0.084879	0.081892	0.078905	0.075918	0.072931	0.072931	0.072931	0.069944	0.069944	0.069944	0.069944	0.066957	0.066957	0.066957	0.066957	0.066957	0.066957	0.066957	0.06397	0.06397	0.06397	0.06397	0.06397	0.06397	0.06397	0.06397	0.06397	0.06397	0.06397	0.06397	0.06397	0.060983	0.060983	0.060983	0.060983	0.060983	0.060983	0.060983
leuE	0.276047	0.296956	0.323839	0.353709	0.365657	0.285008	0.204359	0.159554	0.135658	0.120723	0.111762	0.105788	0.102801	0.099814	0.096827	0.096827	0.09384	0.09384	0.090853	0.087866	0.087866	0.087866	0.084879	0.087866	0.084879	0.084879	0.084879	0.084879	0.084879	0.084879	0.084879	0.084879	0.084879	0.084879	0.084879	0.081892	0.081892	0.081892	0.081892	0.081892	0.081892	0.081892	0.081892	0.081892	0.081892	0.081892	0.081892	0.081892	0.081892
pitB	0.225268	0.237216	0.255138	0.276047	0.285008	0.222281	0.162541	0.129684	0.111762	0.105788	0.102801	0.096827	0.09384	0.09384	0.09384	0.090853	0.087866	0.087866	0.087866	0.084879	0.084879	0.084879	0.084879	0.084879	0.081892	0.081892	0.081892	0.081892	0.081892	0.081892	0.078905	0.078905	0.078905	0.078905	0.078905	0.078905	0.078905	0.078905	0.078905	0.078905	0.078905	0.078905	0.078905	0.078905	0.078905	0.078905	0.078905	0.078905	0.078905
dppD	0.249164	0.261112	0.279034	0.305917	0.311891	0.276047	0.198385	0.15358	0.129684	0.114749	0.105788	0.099814	0.096827	0.09384	0.090853	0.090853	0.087866	0.087866	0.084879	0.084879	0.084879	0.084879	0.084879	0.081892	0.081892	0.081892	0.081892	0.081892	0.078905	0.078905	0.078905	0.078905	0.081892	0.078905	0.078905	0.078905	0.078905	0.078905	0.078905	0.078905	0.078905	0.078905	0.078905	0.078905	0.078905	0.078905	0.078905	0.075918	0.078905
allE	0.228255	0.24319	0.261112	0.285008	0.287995	0.24319	0.171502	0.135658	0.117736	0.105788	0.099814	0.09384	0.090853	0.087866	0.087866	0.084879	0.084879	0.084879	0.081892	0.081892	0.078905	0.078905	0.078905	0.078905	0.078905	0.075918	0.075918	0.075918	0.075918	0.075918	0.075918	0.075918	0.075918	0.075918	0.075918	0.072931	0.075918	0.072931	0.072931	0.072931	0.072931	0.072931	0.072931	0.072931	0.072931	0.072931	0.072931	0.072931	0.072931
torZ	0.252151	0.27306	0.296956	0.326826	0.347735	0.249164	0.174489	0.135658	0.114749	0.105788	0.099814	0.09384	0.090853	0.087866	0.087866	0.084879	0.084879	0.081892	0.081892	0.081892	0.078905	0.078905	0.078905	0.078905	0.078905	0.075918	0.075918	0.075918	0.075918	0.075918	0.075918	0.075918	0.072931	0.072931	0.075918	0.075918	0.075918	0.072931	0.072931	0.072931	0.075918	0.075918	0.075918	0.072931	0.075918	0.072931	0.075918	0.072931	0.072931
deoD	0.240203	0.258125	0.279034	0.30293	0.335787	0.24319	0.171502	0.135658	0.117736	0.108775	0.102801	0.099814	0.09384	0.09384	0.090853	0.087866	0.087866	0.084879	0.084879	0.084879	0.084879	0.081892	0.081892	0.081892	0.081892	0.078905	0.084879	0.078905	0.078905	0.078905	0.078905	0.078905	0.078905	0.078905	0.078905	0.078905	0.078905	0.075918	0.078905	0.078905	0.078905	0.075918	0.075918	0.078905	0.075918	0.075918	0.078905	0.078905	0.075918
asnA	0.30293	0.323839	0.347735	0.377605	0.407475	0.323839	0.240203	0.189424	0.162541	0.150593	0.138645	0.129684	0.12371	0.120723	0.117736	0.117736	0.114749	0.114749	0.111762	0.108775	0.105788	0.105788	0.105788	0.102801	0.102801	0.102801	0.102801	0.099814	0.099814	0.099814	0.099814	0.096827	0.099814	0.096827	0.099814	0.096827	0.096827	0.096827	0.096827	0.096827	0.09384	0.09384	0.09384	0.096827	0.09384	0.09384	0.09384	0.09384	0.09384
pnuC	0.249164	0.261112	0.276047	0.296956	0.308904	0.282021	0.198385	0.156567	0.132671	0.117736	0.111762	0.105788	0.102801	0.099814	0.096827	0.09384	0.09384	0.09384	0.09384	0.090853	0.087866	0.087866	0.087866	0.087866	0.084879	0.084879	0.084879	0.084879	0.084879	0.084879	0.084879	0.084879	0.084879	0.081892	0.084879	0.084879	0.084879	0.084879	0.084879	0.084879	0.084879	0.081892	0.081892	0.084879	0.081892	0.081892	0.081892	0.081892	0.081892
mepS	0.180463	0.195398	0.216307	0.237216	0.204359	0.147606	0.117736	0.102801	0.09384	0.090853	0.087866	0.084879	0.081892	0.081892	0.078905	0.078905	0.075918	0.075918	0.075918	0.075918	0.075918	0.075918	0.072931	0.072931	0.072931	0.072931	0.072931	0.072931	0.072931	0.072931	0.072931	0.072931	0.069944	0.069944	0.072931	0.069944	0.069944	0.069944	0.069944	0.069944	0.069944	0.069944	0.069944	0.069944	0.069944	0.069944	0.069944	0.069944	0.069944
phnG	0.264099	0.282021	0.308904	0.335787	0.338774	0.267086	0.186437	0.147606	0.126697	0.114749	0.108775	0.105788	0.102801	0.099814	0.096827	0.096827	0.09384	0.090853	0.090853	0.087866	0.087866	0.087866	0.084879	0.084879	0.084879	0.084879	0.084879	0.084879	0.084879	0.084879	0.084879	0.084879	0.084879	0.081892	0.084879	0.084879	0.081892	0.081892	0.081892	0.081892	0.081892	0.084879	0.081892	0.081892	0.081892	0.081892	0.081892	0.081892	0.081892
caiT	0.231242	0.246177	0.255138	0.261112	0.27306	0.237216	0.18345	0.147606	0.132671	0.12371	0.117736	0.114749	0.111762	0.108775	0.105788	0.105788	0.102801	0.102801	0.099814	0.099814	0.099814	0.096827	0.096827	0.096827	0.096827	0.09384	0.09384	0.09384	0.09384	0.09384	0.09384	0.09384	0.09384	0.09384	0.09384	0.090853	0.090853	0.090853	0.090853	0.090853	0.090853	0.090853	0.090853	0.087866	0.087866	0.087866	0.087866	0.087866	0.087866
ribC	0.201372	0.21332	0.234229	0.252151	0.255138	0.210333	0.162541	0.12371	0.108775	0.099814	0.096827	0.09384	0.090853	0.087866	0.084879	0.084879	0.084879	0.081892	0.081892	0.078905	0.078905	0.078905	0.078905	0.075918	0.075918	0.078905	0.075918	0.075918	0.075918	0.075918	0.075918	0.075918	0.075918	0.075918	0.075918	0.075918	0.075918	0.075918	0.072931	0.072931	0.072931	0.072931	0.072931	0.072931	0.072931	0.072931	0.072931	0.072931	0.072931
yjjG	0.246177	0.255138	0.282021	0.308904	0.317865	0.24319	0.174489	0.138645	0.120723	0.111762	0.105788	0.099814	0.096827	0.09384	0.090853	0.090853	0.087866	0.087866	0.084879	0.084879	0.081892	0.081892	0.081892	0.078905	0.078905	0.078905	0.078905	0.078905	0.075918	0.075918	0.075918	0.075918	0.075918	0.075918	0.075918	0.075918	0.072931	0.072931	0.072931	0.072931	0.072931	0.072931	0.072931	0.072931	0.072931	0.072931	0.072931	0.072931	0.072931
narK	0.228255	0.246177	0.258125	0.276047	0.285008	0.249164	0.180463	0.138645	0.117736	0.105788	0.099814	0.09384	0.090853	0.087866	0.084879	0.084879	0.084879	0.084879	0.081892	0.078905	0.078905	0.078905	0.078905	0.078905	0.075918	0.075918	0.075918	0.075918	0.075918	0.075918	0.075918	0.075918	0.075918	0.075918	0.072931	0.075918	0.072931	0.072931	0.072931	0.072931	0.072931	0.072931	0.072931	0.072931	0.072931	0.072931	0.072931	0.072931	0.069944
ybhA	0.195398	0.207346	0.222281	0.240203	0.255138	0.207346	0.15358	0.12371	0.111762	0.102801	0.099814	0.09384	0.090853	0.087866	0.084879	0.084879	0.081892	0.081892	0.081892	0.078905	0.078905	0.078905	0.078905	0.075918	0.075918	0.075918	0.075918	0.075918	0.075918	0.072931	0.072931	0.072931	0.072931	0.072931	0.072931	0.072931	0.072931	0.072931	0.072931	0.072931	0.072931	0.069944	0.069944	0.069944	0.069944	0.069944	0.069944	0.069944	0.069944
ybiV	0.276047	0.30293	0.335787	0.371631	0.356696	0.246177	0.168515	0.141632	0.120723	0.108775	0.102801	0.096827	0.09384	0.09384	0.090853	0.090853	0.087866	0.084879	0.084879	0.081892	0.081892	0.081892	0.078905	0.078905	0.078905	0.078905	0.078905	0.078905	0.078905	0.078905	0.078905	0.078905	0.078905	0.075918	0.075918	0.075918	0.075918	0.075918	0.075918	0.075918	0.075918	0.075918	0.075918	0.075918	0.075918	0.072931	0.075918	0.075918	0.075918
waaB	0.204359	0.216307	0.225268	0.237216	0.240203	0.231242	0.192411	0.156567	0.132671	0.120723	0.114749	0.108775	0.102801	0.099814	0.096827	0.096827	0.09384	0.09384	0.090853	0.090853	0.087866	0.087866	0.087866	0.084879	0.084879	0.084879	0.084879	0.084879	0.081892	0.081892	0.081892	0.081892	0.081892	0.081892	0.081892	0.078905	0.078905	0.078905	0.078905	0.078905	0.078905	0.078905	0.078905	0.078905	0.078905	0.078905	0.075918	0.075918	0.078905
fdhF	0.282021	0.30293	0.317865	0.3328	0.350722	0.308904	0.228255	0.18345	0.159554	0.144619	0.135658	0.129684	0.12371	0.120723	0.117736	0.114749	0.114749	0.111762	0.108775	0.108775	0.105788	0.105788	0.105788	0.105788	0.102801	0.102801	0.102801	0.102801	0.102801	0.099814	0.099814	0.102801	0.099814	0.099814	0.099814	0.099814	0.096827	0.099814	0.096827	0.096827	0.099814	0.099814	0.096827	0.099814	0.096827	0.096827	0.096827	0.096827	0.096827
bioA	0.240203	0.255138	0.27306	0.299943	0.308904	0.276047	0.195398	0.156567	0.132671	0.117736	0.111762	0.102801	0.099814	0.096827	0.09384	0.090853	0.090853	0.087866	0.087866	0.084879	0.084879	0.084879	0.084879	0.081892	0.084879	0.081892	0.081892	0.081892	0.081892	0.081892	0.081892	0.081892	0.081892	0.078905	0.078905	0.078905	0.078905	0.078905	0.078905	0.078905	0.078905	0.078905	0.078905	0.078905	0.078905	0.078905	0.078905	0.078905	0.078905
chbF	0.3328	0.356696	0.386566	0.42241	0.443319	0.320852	0.237216	0.192411	0.162541	0.147606	0.138645	0.132671	0.126697	0.12371	0.120723	0.117736	0.117736	0.114749	0.111762	0.108775	0.108775	0.108775	0.105788	0.105788	0.105788	0.102801	0.102801	0.102801	0.102801	0.102801	0.099814	0.099814	0.099814	0.099814	0.099814	0.099814	0.099814	0.096827	0.099814	0.099814	0.096827	0.096827	0.099814	0.096827	0.096827	0.096827	0.09384	0.096827	0.096827
grxD	0.311891	0.329813	0.36267	0.398514	0.407475	0.293969	0.210333	0.171502	0.150593	0.138645	0.132671	0.126697	0.12371	0.120723	0.117736	0.114749	0.111762	0.111762	0.108775	0.105788	0.105788	0.105788	0.102801	0.102801	0.102801	0.099814	0.099814	0.099814	0.099814	0.099814	0.099814	0.099814	0.099814	0.096827	0.096827	0.096827	0.096827	0.096827	0.096827	0.096827	0.09384	0.09384	0.09384	0.09384	0.09384	0.09384	0.09384	0.090853	0.09384
bioB	0.287995	0.30293	0.329813	0.356696	0.380592	0.449293	0.21332	0.162541	0.141632	0.129684	0.12371	0.117736	0.114749	0.111762	0.108775	0.105788	0.105788	0.102801	0.099814	0.099814	0.099814	0.096827	0.096827	0.09384	0.09384	0.09384	0.09384	0.09384	0.090853	0.090853	0.090853	0.090853	0.090853	0.090853	0.090853	0.090853	0.087866	0.087866	0.090853	0.087866	0.087866	0.087866	0.087866	0.087866	0.087866	0.087866	0.087866	0.087866	0.087866
pabA	0.186437	0.189424	0.201372	0.21332	0.234229	0.246177	0.198385	0.162541	0.138645	0.117736	0.105788	0.099814	0.096827	0.090853	0.087866	0.087866	0.084879	0.084879	0.081892	0.081892	0.078905	0.078905	0.078905	0.078905	0.075918	0.075918	0.078905	0.084879	0.075918	0.075918	0.075918	0.078905	0.072931	0.072931	0.072931	0.072931	0.072931	0.072931	0.072931	0.072931	0.072931	0.072931	0.069944	0.069944	0.069944	0.069944	0.069944	0.069944	0.069944
frdC	0.219294	0.237216	0.249164	0.264099	0.27306	0.231242	0.168515	0.135658	0.120723	0.108775	0.102801	0.099814	0.09384	0.09384	0.090853	0.087866	0.087866	0.087866	0.084879	0.084879	0.084879	0.084879	0.081892	0.081892	0.081892	0.081892	0.078905	0.078905	0.078905	0.078905	0.078905	0.078905	0.078905	0.078905	0.075918	0.075918	0.075918	0.075918	0.075918	0.075918	0.075918	0.075918	0.075918	0.075918	0.075918	0.075918	0.072931	0.075918	0.075918
yjhG	0.192411	0.201372	0.219294	0.240203	0.276047	0.198385	0.144619	0.114749	0.102801	0.09384	0.090853	0.087866	0.084879	0.081892	0.078905	0.078905	0.078905	0.075918	0.075918	0.075918	0.072931	0.072931	0.072931	0.072931	0.072931	0.072931	0.072931	0.072931	0.069944	0.069944	0.069944	0.069944	0.069944	0.069944	0.069944	0.069944	0.069944	0.069944	0.069944	0.069944	0.069944	0.069944	0.069944	0.069944	0.069944	0.069944	0.069944	0.069944	0.066957
fdoG	0.293969	0.311891	0.341761	0.377605	0.395527	0.279034	0.204359	0.162541	0.138645	0.12371	0.117736	0.111762	0.108775	0.105788	0.102801	0.102801	0.099814	0.096827	0.096827	0.09384	0.09384	0.09384	0.09384	0.090853	0.090853	0.090853	0.090853	0.090853	0.090853	0.090853	0.090853	0.090853	0.090853	0.087866	0.090853	0.087866	0.087866	0.087866	0.087866	0.087866	0.087866	0.087866	0.087866	0.087866	0.087866	0.087866	0.087866	0.084879	0.087866
dosP	0.299943	0.320852	0.350722	0.380592	0.383579	0.30293	0.216307	0.171502	0.144619	0.132671	0.12371	0.117736	0.114749	0.111762	0.108775	0.105788	0.105788	0.102801	0.099814	0.099814	0.099814	0.096827	0.096827	0.096827	0.096827	0.09384	0.09384	0.09384	0.09384	0.09384	0.090853	0.090853	0.090853	0.090853	0.090853	0.090853	0.090853	0.090853	0.087866	0.090853	0.087866	0.087866	0.090853	0.087866	0.087866	0.087866	0.087866	0.087866	0.087866
waaZ	0.228255	0.246177	0.270073	0.299943	0.317865	0.231242	0.162541	0.126697	0.105788	0.096827	0.090853	0.084879	0.084879	0.081892	0.078905	0.078905	0.075918	0.075918	0.072931	0.072931	0.072931	0.072931	0.069944	0.072931	0.069944	0.069944	0.069944	0.069944	0.069944	0.069944	0.069944	0.069944	0.069944	0.069944	0.069944	0.069944	0.066957	0.066957	0.066957	0.066957	0.066957	0.066957	0.066957	0.066957	0.066957	0.066957	0.066957	0.066957	0.066957
nrfC	0.240203	0.258125	0.282021	0.308904	0.338774	0.237216	0.168515	0.135658	0.117736	0.108775	0.102801	0.096827	0.09384	0.090853	0.090853	0.087866	0.087866	0.084879	0.084879	0.084879	0.081892	0.081892	0.081892	0.081892	0.081892	0.078905	0.078905	0.078905	0.078905	0.078905	0.078905	0.078905	0.078905	0.078905	0.078905	0.075918	0.075918	0.075918	0.075918	0.075918	0.078905	0.075918	0.075918	0.075918	0.075918	0.075918	0.075918	0.075918	0.075918
entB	0.192411	0.198385	0.207346	0.222281	0.234229	0.234229	0.228255	0.207346	0.18345	0.162541	0.147606	0.135658	0.126697	0.117736	0.111762	0.108775	0.102801	0.099814	0.099814	0.096827	0.09384	0.09384	0.090853	0.090853	0.090853	0.087866	0.087866	0.087866	0.087866	0.087866	0.087866	0.087866	0.084879	0.084879	0.084879	0.084879	0.084879	0.084879	0.084879	0.084879	0.084879	0.081892	0.084879	0.081892	0.081892	0.081892	0.081892	0.081892	0.081892
xdhA	0.249164	0.261112	0.287995	0.317865	0.359683	0.252151	0.180463	0.144619	0.12371	0.114749	0.105788	0.099814	0.096827	0.09384	0.090853	0.090853	0.087866	0.087866	0.084879	0.084879	0.084879	0.081892	0.081892	0.081892	0.081892	0.081892	0.081892	0.081892	0.081892	0.081892	0.078905	0.078905	0.078905	0.078905	0.078905	0.078905	0.078905	0.078905	0.078905	0.078905	0.078905	0.078905	0.078905	0.078905	0.078905	0.078905	0.078905	0.078905	0.078905
ppc	0.246177	0.252151	0.261112	0.27306	0.285008	0.290982	0.287995	0.287995	0.27306	0.255138	0.234229	0.210333	0.186437	0.165528	0.150593	0.141632	0.132671	0.129684	0.12371	0.120723	0.114749	0.111762	0.108775	0.105788	0.105788	0.102801	0.102801	0.102801	0.099814	0.099814	0.099814	0.099814	0.099814	0.096827	0.096827	0.096827	0.096827	0.096827	0.09384	0.09384	0.09384	0.09384	0.09384	0.09384	0.09384	0.09384	0.09384	0.09384	0.09384
nudF	0.246177	0.261112	0.276047	0.293969	0.30293	0.267086	0.198385	0.15358	0.132671	0.117736	0.111762	0.105788	0.099814	0.096827	0.096827	0.09384	0.090853	0.090853	0.087866	0.087866	0.087866	0.084879	0.084879	0.084879	0.084879	0.084879	0.084879	0.084879	0.081892	0.081892	0.081892	0.084879	0.081892	0.081892	0.081892	0.081892	0.081892	0.081892	0.081892	0.081892	0.081892	0.081892	0.081892	0.081892	0.081892	0.081892	0.078905	0.078905	0.081892
rpiA	0.27306	0.290982	0.317865	0.353709	0.419423	0.290982	0.18345	0.15358	0.132671	0.12371	0.117736	0.108775	0.105788	0.102801	0.102801	0.099814	0.096827	0.096827	0.096827	0.09384	0.090853	0.090853	0.090853	0.090853	0.087866	0.087866	0.087866	0.087866	0.087866	0.087866	0.087866	0.084879	0.084879	0.084879	0.084879	0.084879	0.084879	0.084879	0.084879	0.084879	0.084879	0.084879	0.084879	0.084879	0.084879	0.081892	0.081892	0.081892	0.081892
hemD	0.198385	0.207346	0.222281	0.240203	0.261112	0.228255	0.165528	0.234229	0.117736	0.111762	0.102801	0.099814	0.09384	0.09384	0.090853	0.090853	0.090853	0.090853	0.087866	0.084879	0.084879	0.084879	0.084879	0.084879	0.084879	0.081892	0.081892	0.081892	0.081892	0.081892	0.081892	0.078905	0.078905	0.078905	0.078905	0.078905	0.078905	0.078905	0.084879	0.075918	0.078905	0.075918	0.078905	0.078905	0.078905	0.084879	0.075918	0.075918	0.075918
trxC	0.225268	0.24319	0.267086	0.293969	0.323839	0.249164	0.156567	0.129684	0.117736	0.105788	0.102801	0.096827	0.09384	0.09384	0.090853	0.090853	0.087866	0.087866	0.084879	0.084879	0.084879	0.084879	0.081892	0.081892	0.081892	0.081892	0.081892	0.081892	0.081892	0.078905	0.078905	0.078905	0.078905	0.078905	0.078905	0.078905	0.078905	0.078905	0.078905	0.075918	0.075918	0.075918	0.075918	0.075918	0.075918	0.075918	0.075918	0.075918	0.075918
tesA	0.231242	0.249164	0.27306	0.299943	0.347735	0.222281	0.165528	0.132671	0.120723	0.108775	0.102801	0.099814	0.096827	0.09384	0.09384	0.090853	0.090853	0.087866	0.087866	0.084879	0.084879	0.084879	0.084879	0.084879	0.084879	0.084879	0.084879	0.081892	0.081892	0.081892	0.081892	0.081892	0.081892	0.081892	0.081892	0.081892	0.081892	0.081892	0.081892	0.081892	0.081892	0.081892	0.081892	0.078905	0.078905	0.078905	0.078905	0.078905	0.078905
mrdA	0.225268	0.24319	0.276047	0.308904	0.335787	0.255138	0.156567	0.117736	0.105788	0.090853	0.084879	0.084879	0.078905	0.078905	0.078905	0.078905	0.075918	0.075918	0.075918	0.075918	0.072931	0.072931	0.072931	0.072931	0.072931	0.072931	0.072931	0.072931	0.072931	0.072931	0.072931	0.072931	0.072931	0.072931	0.072931	0.069944	0.069944	0.069944	0.069944	0.069944	0.069944	0.069944	0.069944	0.069944	0.069944	0.069944	0.069944	0.069944	0.069944
ilvC	0.15358	0.15358	0.159554	0.165528	0.168515	0.165528	0.180463	0.162541	0.159554	0.159554	0.156567	0.15358	0.147606	0.141632	0.135658	0.129684	0.12371	0.117736	0.111762	0.105788	0.099814	0.096827	0.09384	0.090853	0.090853	0.087866	0.084879	0.084879	0.081892	0.081892	0.078905	0.078905	0.078905	0.075918	0.075918	0.075918	0.075918	0.072931	0.072931	0.072931	0.072931	0.072931	0.072931	0.072931	0.072931	0.072931	0.069944	0.069944	0.072931
mscS	0.240203	0.258125	0.285008	0.317865	0.353709	0.24319	0.586695	0.132671	0.114749	0.105788	0.099814	0.096827	0.090853	0.087866	0.087866	0.084879	0.084879	0.084879	0.081892	0.081892	0.081892	0.081892	0.078905	0.078905	0.078905	0.078905	0.078905	0.078905	0.078905	0.078905	0.075918	0.075918	0.075918	0.075918	0.075918	0.075918	0.075918	0.075918	0.075918	0.075918	0.075918	0.075918	0.075918	0.075918	0.075918	0.075918	0.072931	0.072931	0.072931
eptB	0.237216	0.249164	0.27306	0.299943	0.329813	0.234229	0.162541	0.129684	0.111762	0.102801	0.096827	0.09384	0.090853	0.087866	0.09384	0.084879	0.09384	0.084879	0.081892	0.090853	0.090853	0.090853	0.09384	0.090853	0.090853	0.090853	0.090853	0.090853	0.087866	0.087866	0.087866	0.087866	0.087866	0.087866	0.087866	0.087866	0.087866	0.087866	0.087866	0.087866	0.087866	0.087866	0.087866	0.087866	0.087866	0.087866	0.084879	0.087866	0.087866
fadD	0.255138	0.270073	0.293969	0.326826	0.338774	0.240203	0.174489	0.144619	0.126697	0.111762	0.105788	0.099814	0.096827	0.096827	0.09384	0.090853	0.090853	0.087866	0.087866	0.084879	0.084879	0.084879	0.084879	0.084879	0.081892	0.081892	0.081892	0.081892	0.081892	0.081892	0.081892	0.081892	0.078905	0.081892	0.078905	0.078905	0.078905	0.078905	0.078905	0.078905	0.078905	0.075918	0.078905	0.078905	0.078905	0.075918	0.078905	0.078905	0.075918
fucI	0.216307	0.231242	0.252151	0.276047	0.285008	0.267086	0.156567	0.132671	0.117736	0.111762	0.108775	0.105788	0.099814	0.096827	0.096827	0.096827	0.09384	0.09384	0.09384	0.090853	0.090853	0.090853	0.090853	0.090853	0.090853	0.090853	0.087866	0.087866	0.087866	0.087866	0.087866	0.087866	0.087866	0.087866	0.087866	0.087866	0.087866	0.087866	0.087866	0.087866	0.087866	0.087866	0.087866	0.087866	0.084879	0.084879	0.087866	0.087866	0.084879
pdxK	0.285008	0.299943	0.329813	0.359683	0.413449	0.353709	0.201372	0.168515	0.147606	0.135658	0.129684	0.12371	0.120723	0.117736	0.114749	0.111762	0.111762	0.111762	0.108775	0.105788	0.105788	0.102801	0.102801	0.102801	0.102801	0.099814	0.099814	0.099814	0.099814	0.099814	0.096827	0.099814	0.096827	0.096827	0.096827	0.096827	0.096827	0.09384	0.09384	0.096827	0.09384	0.09384	0.096827	0.09384	0.096827	0.09384	0.09384	0.09384	0.090853
gltP	0.255138	0.270073	0.290982	0.320852	0.350722	0.293969	0.177476	0.156567	0.132671	0.120723	0.114749	0.108775	0.105788	0.102801	0.099814	0.099814	0.099814	0.096827	0.096827	0.09384	0.09384	0.09384	0.09384	0.090853	0.090853	0.090853	0.090853	0.090853	0.090853	0.090853	0.090853	0.087866	0.087866	0.087866	0.087866	0.087866	0.087866	0.087866	0.087866	0.087866	0.087866	0.087866	0.087866	0.087866	0.084879	0.084879	0.084879	0.084879	0.087866
luxS	0.282021	0.296956	0.323839	0.356696	0.371631	0.27306	0.195398	0.165528	0.15358	0.138645	0.132671	0.12371	0.117736	0.114749	0.114749	0.111762	0.108775	0.108775	0.108775	0.105788	0.102801	0.102801	0.102801	0.102801	0.099814	0.099814	0.099814	0.099814	0.099814	0.099814	0.099814	0.096827	0.096827	0.096827	0.096827	0.09384	0.09384	0.09384	0.09384	0.09384	0.09384	0.09384	0.090853	0.090853	0.090853	0.090853	0.090853	0.090853	0.090853
ctrl_8	0.168515	0.177476	0.192411	0.204359	0.225268	0.159554	0.144619	0.147606	0.099814	0.096827	0.09384	0.090853	0.087866	0.084879	0.084879	0.084879	0.081892	0.081892	0.081892	0.078905	0.078905	0.078905	0.078905	0.078905	0.075918	0.075918	0.075918	0.075918	0.075918	0.075918	0.075918	0.075918	0.075918	0.075918	0.072931	0.072931	0.072931	0.072931	0.072931	0.072931	0.072931	0.072931	0.072931	0.072931	0.069944	0.072931	0.072931	0.069944	0.072931
ispG	0.165528	0.174489	0.18345	0.198385	0.204359	0.225268	0.204359	0.162541	0.141632	0.117736	0.105788	0.09384	0.087866	0.084879	0.081892	0.078905	0.075918	0.075918	0.072931	0.072931	0.072931	0.072931	0.069944	0.069944	0.069944	0.069944	0.066957	0.066957	0.066957	0.066957	0.066957	0.066957	0.066957	0.066957	0.066957	0.06397	0.06397	0.06397	0.06397	0.06397	0.06397	0.06397	0.06397	0.06397	0.06397	0.06397	0.06397	0.06397	0.06397
ddpA	0.195398	0.207346	0.225268	0.246177	0.252151	0.174489	0.12371	0.108775	0.099814	0.09384	0.087866	0.084879	0.081892	0.081892	0.078905	0.078905	0.075918	0.075918	0.075918	0.075918	0.075918	0.072931	0.072931	0.072931	0.072931	0.072931	0.072931	0.069944	0.072931	0.069944	0.069944	0.069944	0.069944	0.069944	0.069944	0.069944	0.069944	0.069944	0.069944	0.069944	0.069944	0.069944	0.069944	0.069944	0.069944	0.069944	0.069944	0.069944	0.066957
katE	0.198385	0.210333	0.225268	0.240203	0.267086	0.264099	0.261112	0.132671	0.105788	0.105788	0.09384	0.090853	0.087866	0.084879	0.084879	0.081892	0.081892	0.081892	0.078905	0.078905	0.078905	0.078905	0.075918	0.075918	0.075918	0.075918	0.075918	0.075918	0.075918	0.072931	0.072931	0.072931	0.072931	0.072931	0.072931	0.072931	0.072931	0.072931	0.069944	0.069944	0.069944	0.069944	0.069944	0.069944	0.069944	0.069944	0.069944	0.069944	0.069944
pdxH	0.180463	0.186437	0.198385	0.207346	0.219294	0.216307	0.159554	0.12371	0.108775	0.099814	0.096827	0.090853	0.087866	0.087866	0.084879	0.084879	0.081892	0.081892	0.078905	0.078905	0.078905	0.075918	0.075918	0.075918	0.075918	0.075918	0.072931	0.072931	0.072931	0.072931	0.072931	0.072931	0.072931	0.072931	0.072931	0.072931	0.069944	0.069944	0.069944	0.069944	0.069944	0.069944	0.069944	0.069944	0.069944	0.069944	0.069944	0.069944	0.069944
ghxP	0.228255	0.24319	0.255138	0.264099	0.255138	0.198385	0.210333	0.126697	0.117736	0.108775	0.099814	0.096827	0.09384	0.090853	0.090853	0.087866	0.087866	0.087866	0.084879	0.084879	0.084879	0.084879	0.081892	0.081892	0.081892	0.081892	0.078905	0.078905	0.078905	0.078905	0.078905	0.078905	0.078905	0.078905	0.078905	0.075918	0.078905	0.078905	0.075918	0.075918	0.075918	0.075918	0.075918	0.075918	0.075918	0.075918	0.075918	0.075918	0.075918
lsrC	0.204359	0.21332	0.231242	0.246177	0.24319	0.21332	0.320852	0.120723	0.111762	0.099814	0.096827	0.09384	0.090853	0.087866	0.087866	0.087866	0.084879	0.084879	0.081892	0.081892	0.081892	0.081892	0.078905	0.078905	0.078905	0.078905	0.078905	0.078905	0.078905	0.078905	0.078905	0.078905	0.078905	0.075918	0.075918	0.075918	0.075918	0.075918	0.075918	0.075918	0.075918	0.075918	0.075918	0.075918	0.075918	0.075918	0.075918	0.075918	0.075918
galP	0.192411	0.204359	0.219294	0.234229	0.216307	0.15358	0.18345	0.114749	0.102801	0.096827	0.09384	0.090853	0.087866	0.087866	0.084879	0.084879	0.084879	0.081892	0.081892	0.081892	0.081892	0.081892	0.078905	0.078905	0.078905	0.078905	0.078905	0.078905	0.078905	0.078905	0.078905	0.075918	0.075918	0.075918	0.075918	0.075918	0.075918	0.075918	0.075918	0.075918	0.075918	0.075918	0.075918	0.075918	0.072931	0.075918	0.072931	0.072931	0.072931
cynX	0.174489	0.180463	0.189424	0.198385	0.198385	0.222281	0.135658	0.117736	0.105788	0.102801	0.099814	0.096827	0.09384	0.090853	0.090853	0.087866	0.087866	0.087866	0.084879	0.084879	0.084879	0.084879	0.084879	0.081892	0.081892	0.081892	0.081892	0.081892	0.081892	0.081892	0.081892	0.078905	0.078905	0.078905	0.078905	0.078905	0.078905	0.078905	0.078905	0.078905	0.078905	0.078905	0.078905	0.078905	0.075918	0.075918	0.075918	0.075918	0.075918
gapA	0.165528	0.171502	0.180463	0.18345	0.15358	0.132671	0.108775	0.090853	0.081892	0.078905	0.078905	0.075918	0.075918	0.072931	0.072931	0.069944	0.069944	0.069944	0.066957	0.066957	0.066957	0.066957	0.066957	0.066957	0.066957	0.066957	0.066957	0.066957	0.066957	0.06397	0.066957	0.06397	0.06397	0.06397	0.06397	0.06397	0.06397	0.06397	0.06397	0.06397	0.06397	0.06397	0.06397	0.06397	0.06397	0.06397	0.06397	0.06397	0.06397
paaB	0.240203	0.258125	0.282021	0.305917	0.282021	0.219294	0.374618	0.114749	0.102801	0.096827	0.090853	0.084879	0.084879	0.081892	0.078905	0.078905	0.075918	0.075918	0.072931	0.072931	0.072931	0.072931	0.069944	0.069944	0.069944	0.069944	0.069944	0.069944	0.069944	0.069944	0.069944	0.069944	0.069944	0.069944	0.066957	0.066957	0.069944	0.066957	0.069944	0.066957	0.066957	0.066957	0.066957	0.066957	0.066957	0.066957	0.066957	0.066957	0.066957
modB	0.24319	0.255138	0.27306	0.296956	0.30293	0.255138	0.237216	0.138645	0.126697	0.117736	0.111762	0.108775	0.102801	0.099814	0.099814	0.096827	0.096827	0.09384	0.09384	0.09384	0.090853	0.090853	0.090853	0.090853	0.087866	0.087866	0.087866	0.087866	0.087866	0.087866	0.087866	0.087866	0.087866	0.084879	0.084879	0.084879	0.084879	0.084879	0.084879	0.084879	0.084879	0.084879	0.084879	0.084879	0.084879	0.081892	0.081892	0.081892	0.081892
malP	0.189424	0.201372	0.216307	0.231242	0.234229	0.186437	0.138645	0.12371	0.108775	0.099814	0.096827	0.09384	0.090853	0.087866	0.084879	0.084879	0.084879	0.081892	0.081892	0.081892	0.078905	0.078905	0.078905	0.078905	0.078905	0.078905	0.078905	0.078905	0.078905	0.075918	0.078905	0.075918	0.075918	0.075918	0.075918	0.075918	0.075918	0.075918	0.075918	0.075918	0.075918	0.075918	0.075918	0.075918	0.075918	0.075918	0.075918	0.075918	0.072931
paaC	0.207346	0.222281	0.246177	0.27306	0.258125	0.177476	0.132671	0.111762	0.099814	0.09384	0.090853	0.084879	0.084879	0.081892	0.081892	0.078905	0.078905	0.078905	0.075918	0.075918	0.075918	0.075918	0.072931	0.072931	0.072931	0.072931	0.072931	0.072931	0.072931	0.072931	0.072931	0.072931	0.072931	0.072931	0.072931	0.072931	0.072931	0.069944	0.069944	0.069944	0.069944	0.069944	0.069944	0.069944	0.072931	0.069944	0.069944	0.069944	0.069944
astC	0.198385	0.21332	0.234229	0.258125	0.24319	0.177476	0.132671	0.108775	0.09384	0.087866	0.084879	0.081892	0.078905	0.075918	0.075918	0.072931	0.072931	0.069944	0.069944	0.069944	0.069944	0.069944	0.066957	0.066957	0.066957	0.066957	0.066957	0.066957	0.066957	0.066957	0.066957	0.066957	0.066957	0.066957	0.06397	0.06397	0.06397	0.06397	0.066957	0.06397	0.06397	0.06397	0.06397	0.06397	0.06397	0.06397	0.06397	0.06397	0.06397
yccX	0.264099	0.285008	0.308904	0.344748	0.311891	0.231242	0.177476	0.150593	0.129684	0.12371	0.114749	0.111762	0.105788	0.105788	0.102801	0.099814	0.099814	0.096827	0.096827	0.096827	0.09384	0.09384	0.09384	0.09384	0.09384	0.090853	0.090853	0.090853	0.090853	0.090853	0.090853	0.087866	0.087866	0.087866	0.087866	0.087866	0.087866	0.087866	0.087866	0.087866	0.087866	0.087866	0.087866	0.084879	0.084879	0.087866	0.087866	0.084879	0.087866
tonB	0.246177	0.258125	0.276047	0.299943	0.299943	0.225268	0.168515	0.141632	0.126697	0.120723	0.111762	0.108775	0.105788	0.102801	0.102801	0.099814	0.096827	0.096827	0.09384	0.09384	0.09384	0.090853	0.090853	0.090853	0.090853	0.090853	0.087866	0.087866	0.087866	0.087866	0.087866	0.087866	0.087866	0.087866	0.087866	0.084879	0.087866	0.087866	0.087866	0.084879	0.084879	0.084879	0.084879	0.084879	0.084879	0.084879	0.084879	0.084879	0.084879
fepG	0.177476	0.18345	0.195398	0.210333	0.222281	0.204359	0.165528	0.135658	0.117736	0.105788	0.096827	0.090853	0.087866	0.084879	0.084879	0.081892	0.081892	0.078905	0.078905	0.078905	0.075918	0.075918	0.075918	0.075918	0.075918	0.072931	0.072931	0.072931	0.072931	0.072931	0.072931	0.072931	0.072931	0.072931	0.069944	0.072931	0.069944	0.069944	0.069944	0.069944	0.069944	0.069944	0.069944	0.069944	0.069944	0.069944	0.069944	0.069944	0.069944
tdh	0.234229	0.255138	0.282021	0.320852	0.282021	0.219294	0.144619	0.114749	0.099814	0.09384	0.087866	0.081892	0.078905	0.078905	0.075918	0.075918	0.072931	0.072931	0.072931	0.069944	0.069944	0.069944	0.069944	0.069944	0.066957	0.066957	0.066957	0.066957	0.066957	0.066957	0.066957	0.066957	0.066957	0.066957	0.066957	0.066957	0.066957	0.066957	0.066957	0.066957	0.066957	0.066957	0.066957	0.066957	0.066957	0.066957	0.066957	0.066957	0.066957
waaL	0.162541	0.177476	0.192411	0.210333	0.222281	0.150593	0.108775	0.09384	0.081892	0.075918	0.072931	0.069944	0.066957	0.066957	0.06397	0.06397	0.06397	0.060983	0.060983	0.060983	0.060983	0.060983	0.060983	0.057996	0.057996	0.060983	0.057996	0.057996	0.057996	0.057996	0.057996	0.057996	0.057996	0.057996	0.057996	0.057996	0.057996	0.057996	0.057996	0.057996	0.057996	0.057996	0.057996	0.057996	0.057996	0.057996	0.057996	0.057996	0.057996
yecC	0.204359	0.210333	0.222281	0.234229	0.231242	0.180463	0.141632	0.12371	0.111762	0.108775	0.102801	0.099814	0.099814	0.096827	0.09384	0.09384	0.090853	0.090853	0.090853	0.087866	0.087866	0.087866	0.087866	0.087866	0.084879	0.084879	0.084879	0.084879	0.084879	0.084879	0.084879	0.081892	0.084879	0.081892	0.081892	0.081892	0.081892	0.081892	0.081892	0.081892	0.081892	0.081892	0.078905	0.078905	0.078905	0.078905	0.078905	0.078905	0.078905
lpxM	0.249164	0.267086	0.287995	0.30293	0.299943	0.228255	0.162541	0.138645	0.12371	0.117736	0.108775	0.102801	0.102801	0.099814	0.096827	0.09384	0.09384	0.09384	0.090853	0.09384	0.090853	0.090853	0.087866	0.087866	0.087866	0.087866	0.087866	0.087866	0.087866	0.084879	0.087866	0.084879	0.084879	0.084879	0.084879	0.084879	0.084879	0.084879	0.084879	0.084879	0.084879	0.084879	0.084879	0.084879	0.084879	0.084879	0.081892	0.084879	0.081892
aphA	0.21332	0.228255	0.246177	0.270073	0.237216	0.174489	0.138645	0.120723	0.108775	0.102801	0.099814	0.096827	0.09384	0.090853	0.090853	0.087866	0.087866	0.087866	0.084879	0.084879	0.084879	0.084879	0.081892	0.081892	0.081892	0.081892	0.081892	0.081892	0.081892	0.081892	0.081892	0.081892	0.081892	0.078905	0.078905	0.078905	0.078905	0.078905	0.078905	0.078905	0.078905	0.078905	0.078905	0.075918	0.078905	0.078905	0.078905	0.078905	0.075918
livG	0.323839	0.344748	0.374618	0.395527	0.410462	0.574747	0.198385	0.174489	0.162541	0.150593	0.144619	0.141632	0.135658	0.132671	0.132671	0.129684	0.126697	0.126697	0.12371	0.12371	0.120723	0.120723	0.120723	0.117736	0.117736	0.117736	0.114749	0.114749	0.114749	0.114749	0.114749	0.111762	0.111762	0.114749	0.111762	0.111762	0.111762	0.111762	0.111762	0.111762	0.111762	0.108775	0.108775	0.108775	0.108775	0.108775	0.108775	0.108775	0.108775
moaA	0.159554	0.168515	0.180463	0.189424	0.201372	0.15358	0.12371	0.111762	0.096827	0.090853	0.087866	0.084879	0.081892	0.078905	0.078905	0.078905	0.075918	0.075918	0.072931	0.072931	0.072931	0.072931	0.072931	0.069944	0.069944	0.069944	0.069944	0.069944	0.069944	0.069944	0.069944	0.069944	0.069944	0.069944	0.066957	0.069944	0.066957	0.066957	0.066957	0.066957	0.066957	0.066957	0.066957	0.066957	0.066957	0.066957	0.066957	0.066957	0.066957
manY	0.210333	0.222281	0.240203	0.261112	0.255138	0.18345	0.138645	0.117736	0.105788	0.099814	0.096827	0.09384	0.090853	0.087866	0.087866	0.084879	0.084879	0.084879	0.081892	0.081892	0.081892	0.081892	0.078905	0.078905	0.078905	0.078905	0.078905	0.078905	0.078905	0.078905	0.078905	0.078905	0.078905	0.078905	0.078905	0.075918	0.075918	0.075918	0.075918	0.075918	0.075918	0.075918	0.075918	0.075918	0.075918	0.075918	0.075918	0.075918	0.075918
yiaM	0.258125	0.27306	0.293969	0.320852	0.285008	0.210333	0.162541	0.135658	0.12371	0.114749	0.111762	0.105788	0.102801	0.099814	0.099814	0.099814	0.096827	0.096827	0.09384	0.09384	0.09384	0.090853	0.090853	0.090853	0.090853	0.090853	0.087866	0.087866	0.087866	0.087866	0.087866	0.096827	0.087866	0.087866	0.087866	0.087866	0.084879	0.084879	0.084879	0.084879	0.084879	0.084879	0.084879	0.084879	0.084879	0.084879	0.084879	0.081892	0.081892
aceF	0.261112	0.276047	0.296956	0.320852	0.317865	0.240203	0.186437	0.159554	0.141632	0.132671	0.126697	0.120723	0.117736	0.114749	0.111762	0.111762	0.108775	0.108775	0.105788	0.102801	0.102801	0.102801	0.102801	0.099814	0.099814	0.099814	0.099814	0.099814	0.099814	0.096827	0.096827	0.096827	0.09384	0.096827	0.09384	0.09384	0.09384	0.09384	0.09384	0.090853	0.090853	0.090853	0.090853	0.090853	0.090853	0.090853	0.090853	0.090853	0.087866
ubiE	0.186437	0.189424	0.201372	0.21332	0.219294	0.18345	0.144619	0.120723	0.105788	0.096827	0.090853	0.090853	0.087866	0.084879	0.081892	0.081892	0.081892	0.078905	0.078905	0.078905	0.075918	0.075918	0.075918	0.075918	0.075918	0.075918	0.075918	0.075918	0.075918	0.072931	0.072931	0.072931	0.072931	0.072931	0.072931	0.072931	0.072931	0.072931	0.072931	0.072931	0.072931	0.072931	0.072931	0.072931	0.072931	0.072931	0.072931	0.072931	0.072931
hemB	0.219294	0.231242	0.249164	0.270073	0.246177	0.171502	0.129684	0.108775	0.099814	0.09384	0.090853	0.087866	0.084879	0.084879	0.081892	0.081892	0.081892	0.078905	0.078905	0.078905	0.075918	0.075918	0.075918	0.075918	0.075918	0.075918	0.075918	0.075918	0.072931	0.072931	0.072931	0.072931	0.072931	0.072931	0.072931	0.072931	0.072931	0.072931	0.072931	0.072931	0.072931	0.072931	0.072931	0.072931	0.072931	0.072931	0.072931	0.072931	0.072931
trxB	0.147606	0.15358	0.159554	0.165528	0.165528	0.150593	0.120723	0.099814	0.090853	0.084879	0.081892	0.081892	0.078905	0.078905	0.075918	0.075918	0.072931	0.072931	0.072931	0.072931	0.069944	0.069944	0.069944	0.069944	0.069944	0.069944	0.069944	0.066957	0.069944	0.066957	0.066957	0.066957	0.066957	0.066957	0.066957	0.066957	0.066957	0.066957	0.066957	0.066957	0.066957	0.066957	0.066957	0.06397	0.06397	0.06397	0.06397	0.06397	0.06397
glpX	0.201372	0.21332	0.231242	0.246177	0.246177	0.18345	0.138645	0.114749	0.102801	0.096827	0.090853	0.087866	0.084879	0.081892	0.081892	0.078905	0.078905	0.075918	0.075918	0.075918	0.072931	0.072931	0.072931	0.072931	0.072931	0.072931	0.072931	0.072931	0.069944	0.069944	0.069944	0.069944	0.069944	0.069944	0.069944	0.069944	0.069944	0.069944	0.069944	0.069944	0.069944	0.069944	0.066957	0.069944	0.066957	0.069944	0.066957	0.066957	0.066957
yfdE	0.225268	0.240203	0.255138	0.276047	0.279034	0.198385	0.15358	0.129684	0.117736	0.111762	0.105788	0.102801	0.099814	0.096827	0.096827	0.09384	0.09384	0.09384	0.090853	0.090853	0.087866	0.087866	0.087866	0.084879	0.084879	0.084879	0.084879	0.084879	0.084879	0.084879	0.084879	0.084879	0.084879	0.084879	0.081892	0.081892	0.081892	0.081892	0.081892	0.081892	0.081892	0.081892	0.081892	0.081892	0.081892	0.081892	0.081892	0.081892	0.078905
ribD	0.168515	0.180463	0.192411	0.204359	0.201372	0.165528	0.12371	0.102801	0.096827	0.090853	0.087866	0.087866	0.084879	0.081892	0.081892	0.078905	0.078905	0.078905	0.075918	0.075918	0.075918	0.075918	0.075918	0.075918	0.072931	0.072931	0.072931	0.072931	0.072931	0.072931	0.072931	0.072931	0.072931	0.069944	0.069944	0.069944	0.069944	0.069944	0.069944	0.069944	0.069944	0.069944	0.069944	0.069944	0.069944	0.069944	0.069944	0.066957	0.066957
ompN	0.204359	0.216307	0.234229	0.252151	0.249164	0.201372	0.15358	0.129684	0.114749	0.102801	0.096827	0.09384	0.090853	0.087866	0.084879	0.084879	0.081892	0.081892	0.081892	0.081892	0.078905	0.078905	0.078905	0.075918	0.075918	0.075918	0.075918	0.075918	0.075918	0.075918	0.075918	0.072931	0.072931	0.072931	0.072931	0.072931	0.072931	0.072931	0.072931	0.072931	0.072931	0.072931	0.069944	0.072931	0.072931	0.072931	0.069944	0.069944	0.072931
xapA	0.270073	0.290982	0.320852	0.338774	0.371631	0.252151	0.171502	0.144619	0.129684	0.120723	0.111762	0.108775	0.105788	0.102801	0.099814	0.099814	0.096827	0.096827	0.09384	0.09384	0.090853	0.090853	0.090853	0.090853	0.090853	0.090853	0.087866	0.087866	0.087866	0.087866	0.087866	0.087866	0.087866	0.087866	0.087866	0.087866	0.087866	0.084879	0.084879	0.084879	0.084879	0.084879	0.084879	0.084879	0.084879	0.084879	0.084879	0.084879	0.084879
allC	0.207346	0.219294	0.237216	0.255138	0.252151	0.180463	0.141632	0.120723	0.108775	0.102801	0.099814	0.096827	0.09384	0.090853	0.087866	0.087866	0.087866	0.084879	0.084879	0.084879	0.084879	0.081892	0.081892	0.081892	0.081892	0.081892	0.081892	0.081892	0.081892	0.081892	0.081892	0.081892	0.081892	0.078905	0.078905	0.078905	0.078905	0.078905	0.078905	0.078905	0.078905	0.078905	0.078905	0.078905	0.078905	0.078905	0.078905	0.078905	0.078905
cadB	0.198385	0.21332	0.231242	0.249164	0.258125	0.171502	0.129684	0.108775	0.096827	0.090853	0.084879	0.081892	0.078905	0.078905	0.075918	0.075918	0.075918	0.072931	0.072931	0.072931	0.072931	0.069944	0.069944	0.069944	0.069944	0.069944	0.069944	0.069944	0.069944	0.069944	0.069944	0.069944	0.069944	0.069944	0.066957	0.066957	0.066957	0.066957	0.066957	0.066957	0.066957	0.066957	0.066957	0.066957	0.066957	0.066957	0.066957	0.066957	0.066957
acrF	0.222281	0.237216	0.255138	0.279034	0.261112	0.189424	0.141632	0.117736	0.105788	0.099814	0.096827	0.090853	0.090853	0.087866	0.084879	0.084879	0.084879	0.081892	0.081892	0.081892	0.081892	0.078905	0.078905	0.078905	0.078905	0.078905	0.078905	0.078905	0.078905	0.075918	0.075918	0.075918	0.075918	0.075918	0.075918	0.075918	0.075918	0.075918	0.075918	0.075918	0.075918	0.075918	0.075918	0.075918	0.072931	0.075918	0.075918	0.072931	0.072931
hyfF	0.252151	0.270073	0.293969	0.317865	0.293969	0.219294	0.168515	0.144619	0.126697	0.117736	0.111762	0.108775	0.102801	0.102801	0.099814	0.099814	0.096827	0.096827	0.09384	0.09384	0.09384	0.090853	0.090853	0.090853	0.090853	0.090853	0.087866	0.090853	0.087866	0.087866	0.087866	0.087866	0.087866	0.084879	0.087866	0.084879	0.084879	0.084879	0.084879	0.084879	0.084879	0.084879	0.084879	0.081892	0.081892	0.081892	0.081892	0.081892	0.081892
argE	0.219294	0.225268	0.234229	0.24319	0.24319	0.207346	0.168515	0.144619	0.126697	0.117736	0.114749	0.111762	0.105788	0.102801	0.102801	0.099814	0.099814	0.096827	0.096827	0.096827	0.09384	0.09384	0.09384	0.09384	0.090853	0.090853	0.090853	0.090853	0.090853	0.090853	0.090853	0.087866	0.087866	0.087866	0.087866	0.087866	0.084879	0.087866	0.087866	0.084879	0.084879	0.087866	0.084879	0.084879	0.084879	0.084879	0.084879	0.084879	0.084879
glgC	0.204359	0.21332	0.228255	0.246177	0.234229	0.174489	0.132671	0.111762	0.099814	0.09384	0.090853	0.087866	0.084879	0.081892	0.081892	0.078905	0.078905	0.078905	0.075918	0.075918	0.075918	0.075918	0.072931	0.072931	0.072931	0.072931	0.072931	0.072931	0.072931	0.072931	0.072931	0.072931	0.072931	0.072931	0.069944	0.069944	0.072931	0.069944	0.069944	0.072931	0.069944	0.072931	0.069944	0.069944	0.069944	0.069944	0.069944	0.069944	0.069944
fhuC	0.210333	0.216307	0.231242	0.24319	0.237216	0.186437	0.138645	0.117736	0.105788	0.099814	0.096827	0.09384	0.090853	0.090853	0.087866	0.087866	0.084879	0.084879	0.084879	0.084879	0.084879	0.081892	0.081892	0.081892	0.081892	0.081892	0.078905	0.078905	0.078905	0.078905	0.078905	0.078905	0.078905	0.078905	0.078905	0.078905	0.078905	0.078905	0.075918	0.075918	0.075918	0.075918	0.075918	0.075918	0.075918	0.075918	0.075918	0.075918	0.075918
prpE	0.252151	0.270073	0.293969	0.317865	0.299943	0.207346	0.15358	0.126697	0.111762	0.102801	0.096827	0.09384	0.090853	0.087866	0.087866	0.084879	0.084879	0.081892	0.081892	0.081892	0.078905	0.078905	0.078905	0.078905	0.078905	0.078905	0.078905	0.078905	0.075918	0.075918	0.075918	0.078905	0.075918	0.075918	0.075918	0.075918	0.075918	0.075918	0.075918	0.075918	0.075918	0.075918	0.075918	0.075918	0.075918	0.075918	0.075918	0.075918	0.075918
patD	0.210333	0.222281	0.240203	0.255138	0.252151	0.192411	0.144619	0.120723	0.108775	0.102801	0.096827	0.09384	0.090853	0.090853	0.087866	0.087866	0.084879	0.084879	0.084879	0.084879	0.084879	0.081892	0.081892	0.081892	0.081892	0.081892	0.081892	0.081892	0.081892	0.081892	0.078905	0.078905	0.078905	0.078905	0.078905	0.078905	0.078905	0.078905	0.078905	0.078905	0.078905	0.078905	0.078905	0.078905	0.075918	0.078905	0.078905	0.075918	0.075918
pflB	0.258125	0.276047	0.30293	0.3328	0.299943	0.222281	0.168515	0.138645	0.12371	0.114749	0.108775	0.102801	0.099814	0.096827	0.096827	0.09384	0.090853	0.090853	0.090853	0.087866	0.087866	0.087866	0.084879	0.084879	0.084879	0.084879	0.084879	0.084879	0.084879	0.081892	0.081892	0.081892	0.081892	0.081892	0.081892	0.081892	0.081892	0.078905	0.078905	0.078905	0.078905	0.078905	0.078905	0.078905	0.078905	0.078905	0.078905	0.078905	0.075918
udk	0.240203	0.255138	0.279034	0.305917	0.30293	0.219294	0.156567	0.126697	0.111762	0.102801	0.096827	0.090853	0.087866	0.087866	0.084879	0.084879	0.081892	0.081892	0.081892	0.078905	0.078905	0.078905	0.078905	0.078905	0.075918	0.078905	0.075918	0.075918	0.075918	0.075918	0.075918	0.075918	0.075918	0.075918	0.075918	0.075918	0.075918	0.075918	0.075918	0.075918	0.075918	0.075918	0.072931	0.072931	0.072931	0.072931	0.072931	0.072931	0.072931
trpC	0.165528	0.168515	0.171502	0.177476	0.180463	0.192411	0.195398	0.192411	0.165528	0.15358	0.141632	0.132671	0.12371	0.117736	0.111762	0.105788	0.102801	0.096827	0.09384	0.09384	0.090853	0.090853	0.087866	0.087866	0.084879	0.084879	0.084879	0.084879	0.084879	0.081892	0.081892	0.081892	0.081892	0.081892	0.081892	0.078905	0.078905	0.078905	0.078905	0.078905	0.078905	0.078905	0.078905	0.078905	0.075918	0.075918	0.078905	0.075918	0.075918
fliY	0.204359	0.219294	0.237216	0.258125	0.237216	0.165528	0.132671	0.114749	0.105788	0.102801	0.099814	0.09384	0.09384	0.090853	0.090853	0.090853	0.087866	0.087866	0.087866	0.084879	0.084879	0.084879	0.084879	0.084879	0.081892	0.081892	0.081892	0.081892	0.081892	0.081892	0.081892	0.078905	0.078905	0.078905	0.078905	0.078905	0.078905	0.078905	0.078905	0.078905	0.078905	0.078905	0.078905	0.078905	0.078905	0.078905	0.078905	0.078905	0.078905
malE	0.255138	0.261112	0.279034	0.290982	0.285008	0.228255	0.171502	0.138645	0.120723	0.111762	0.105788	0.099814	0.096827	0.09384	0.09384	0.090853	0.090853	0.087866	0.087866	0.087866	0.084879	0.084879	0.084879	0.084879	0.084879	0.084879	0.081892	0.081892	0.081892	0.081892	0.081892	0.081892	0.078905	0.078905	0.078905	0.078905	0.078905	0.078905	0.078905	0.078905	0.078905	0.078905	0.078905	0.078905	0.078905	0.078905	0.078905	0.078905	0.078905
malK	0.255138	0.276047	0.299943	0.329813	0.305917	0.225268	0.168515	0.141632	0.12371	0.114749	0.108775	0.105788	0.102801	0.099814	0.099814	0.096827	0.09384	0.09384	0.090853	0.090853	0.090853	0.087866	0.087866	0.087866	0.087866	0.084879	0.084879	0.084879	0.084879	0.084879	0.084879	0.084879	0.084879	0.084879	0.084879	0.084879	0.081892	0.084879	0.084879	0.084879	0.084879	0.084879	0.081892	0.081892	0.081892	0.081892	0.081892	0.081892	0.081892
cysW	0.195398	0.201372	0.204359	0.201372	0.180463	0.162541	0.147606	0.126697	0.108775	0.102801	0.099814	0.096827	0.09384	0.090853	0.090853	0.087866	0.087866	0.084879	0.084879	0.081892	0.081892	0.081892	0.078905	0.078905	0.078905	0.078905	0.075918	0.075918	0.075918	0.075918	0.075918	0.075918	0.075918	0.075918	0.075918	0.072931	0.072931	0.072931	0.072931	0.072931	0.072931	0.072931	0.072931	0.072931	0.072931	0.072931	0.072931	0.072931	0.072931
gldA	0.231242	0.249164	0.267086	0.285008	0.276047	0.198385	0.150593	0.129684	0.114749	0.108775	0.105788	0.099814	0.096827	0.096827	0.09384	0.090853	0.090853	0.090853	0.087866	0.087866	0.087866	0.084879	0.084879	0.084879	0.084879	0.084879	0.084879	0.084879	0.084879	0.081892	0.081892	0.081892	0.081892	0.081892	0.081892	0.081892	0.081892	0.081892	0.081892	0.081892	0.081892	0.081892	0.081892	0.081892	0.081892	0.081892	0.081892	0.081892	0.081892
dgkA	0.186437	0.192411	0.201372	0.216307	0.204359	0.15358	0.12371	0.108775	0.102801	0.096827	0.09384	0.09384	0.090853	0.087866	0.084879	0.084879	0.084879	0.084879	0.081892	0.081892	0.081892	0.081892	0.078905	0.078905	0.078905	0.078905	0.075918	0.075918	0.075918	0.075918	0.075918	0.075918	0.075918	0.075918	0.072931	0.075918	0.072931	0.072931	0.072931	0.072931	0.072931	0.072931	0.072931	0.072931	0.072931	0.072931	0.072931	0.072931	0.072931
phnN	0.228255	0.24319	0.264099	0.285008	0.252151	0.177476	0.135658	0.114749	0.102801	0.096827	0.09384	0.090853	0.087866	0.084879	0.084879	0.081892	0.081892	0.078905	0.078905	0.078905	0.078905	0.075918	0.075918	0.075918	0.075918	0.075918	0.075918	0.075918	0.075918	0.072931	0.072931	0.072931	0.072931	0.072931	0.072931	0.072931	0.072931	0.072931	0.072931	0.072931	0.072931	0.072931	0.072931	0.072931	0.072931	0.072931	0.072931	0.072931	0.072931
nadR	0.198385	0.210333	0.228255	0.246177	0.261112	0.18345	0.132671	0.108775	0.096827	0.090853	0.084879	0.081892	0.078905	0.078905	0.075918	0.075918	0.075918	0.072931	0.072931	0.072931	0.072931	0.072931	0.069944	0.069944	0.069944	0.069944	0.069944	0.069944	0.069944	0.069944	0.069944	0.069944	0.069944	0.069944	0.069944	0.066957	0.069944	0.069944	0.069944	0.069944	0.069944	0.069944	0.066957	0.069944	0.066957	0.069944	0.069944	0.069944	0.066957
oppD	0.234229	0.249164	0.267086	0.287995	0.299943	0.210333	0.156567	0.132671	0.117736	0.111762	0.105788	0.102801	0.099814	0.096827	0.096827	0.09384	0.09384	0.09384	0.090853	0.090853	0.090853	0.090853	0.087866	0.087866	0.087866	0.087866	0.087866	0.087866	0.087866	0.084879	0.084879	0.084879	0.084879	0.084879	0.084879	0.084879	0.084879	0.084879	0.084879	0.084879	0.084879	0.084879	0.084879	0.084879	0.084879	0.084879	0.084879	0.084879	0.084879
lacZ	0.305917	0.329813	0.356696	0.377605	0.356696	0.261112	0.192411	0.156567	0.132671	0.12371	0.117736	0.111762	0.108775	0.105788	0.102801	0.099814	0.096827	0.096827	0.096827	0.09384	0.09384	0.090853	0.090853	0.087866	0.087866	0.087866	0.087866	0.087866	0.084879	0.084879	0.084879	0.084879	0.084879	0.084879	0.084879	0.084879	0.084879	0.081892	0.084879	0.081892	0.081892	0.081892	0.081892	0.081892	0.081892	0.081892	0.081892	0.081892	0.081892
nhoA	0.314878	0.323839	0.335787	0.359683	0.353709	0.27306	0.207346	0.174489	0.15358	0.144619	0.135658	0.129684	0.126697	0.12371	0.120723	0.117736	0.114749	0.114749	0.111762	0.111762	0.108775	0.105788	0.105788	0.105788	0.102801	0.102801	0.102801	0.102801	0.102801	0.099814	0.099814	0.099814	0.099814	0.099814	0.099814	0.099814	0.099814	0.096827	0.099814	0.096827	0.096827	0.096827	0.096827	0.096827	0.096827	0.096827	0.096827	0.096827	0.096827
acpT	0.287995	0.308904	0.3328	0.308904	0.195398	0.159554	0.129684	0.12371	0.114749	0.108775	0.102801	0.102801	0.099814	0.099814	0.096827	0.096827	0.09384	0.09384	0.090853	0.090853	0.090853	0.090853	0.090853	0.087866	0.087866	0.087866	0.087866	0.087866	0.087866	0.087866	0.087866	0.087866	0.087866	0.087866	0.087866	0.087866	0.087866	0.087866	0.087866	0.087866	0.087866	0.087866	0.087866	0.087866	0.084879	0.084879	0.084879	0.084879	0.084879
kefF	0.150593	0.159554	0.168515	0.174489	0.18345	0.162541	0.120723	0.099814	0.090853	0.084879	0.081892	0.078905	0.078905	0.075918	0.075918	0.072931	0.072931	0.072931	0.069944	0.069944	0.069944	0.069944	0.069944	0.069944	0.069944	0.066957	0.066957	0.066957	0.066957	0.066957	0.066957	0.066957	0.066957	0.066957	0.066957	0.066957	0.066957	0.066957	0.066957	0.066957	0.066957	0.066957	0.06397	0.06397	0.06397	0.06397	0.06397	0.06397	0.06397
pldA	0.261112	0.282021	0.305917	0.344748	0.299943	0.219294	0.165528	0.138645	0.120723	0.114749	0.111762	0.105788	0.102801	0.102801	0.099814	0.099814	0.096827	0.096827	0.09384	0.09384	0.09384	0.09384	0.09384	0.090853	0.090853	0.090853	0.090853	0.090853	0.090853	0.087866	0.087866	0.087866	0.087866	0.087866	0.087866	0.087866	0.087866	0.084879	0.084879	0.084879	0.084879	0.084879	0.084879	0.084879	0.084879	0.084879	0.084879	0.084879	0.084879
dmsC	0.279034	0.299943	0.326826	0.365657	0.323839	0.222281	0.165528	0.141632	0.126697	0.117736	0.111762	0.108775	0.105788	0.102801	0.099814	0.099814	0.096827	0.096827	0.09384	0.09384	0.090853	0.090853	0.090853	0.087866	0.087866	0.087866	0.087866	0.087866	0.087866	0.087866	0.087866	0.084879	0.087866	0.087866	0.087866	0.084879	0.084879	0.084879	0.084879	0.084879	0.084879	0.084879	0.084879	0.084879	0.084879	0.084879	0.081892	0.081892	0.081892
dxr	0.201372	0.207346	0.219294	0.234229	0.231242	0.189424	0.147606	0.126697	0.117736	0.111762	0.105788	0.102801	0.099814	0.096827	0.096827	0.09384	0.09384	0.09384	0.090853	0.090853	0.090853	0.090853	0.087866	0.087866	0.087866	0.087866	0.087866	0.087866	0.084879	0.084879	0.084879	0.084879	0.084879	0.084879	0.084879	0.081892	0.081892	0.081892	0.081892	0.081892	0.081892	0.081892	0.081892	0.081892	0.078905	0.078905	0.078905	0.078905	0.078905
mazG	0.198385	0.228255	0.237216	0.234229	0.222281	0.18345	0.141632	0.120723	0.108775	0.099814	0.09384	0.090853	0.087866	0.084879	0.084879	0.081892	0.081892	0.081892	0.078905	0.078905	0.078905	0.075918	0.075918	0.075918	0.075918	0.075918	0.072931	0.072931	0.072931	0.072931	0.072931	0.072931	0.072931	0.072931	0.069944	0.069944	0.069944	0.069944	0.069944	0.069944	0.069944	0.069944	0.069944	0.069944	0.066957	0.069944	0.066957	0.066957	0.066957
slt	0.195398	0.207346	0.225268	0.24319	0.237216	0.189424	0.138645	0.114749	0.099814	0.09384	0.087866	0.084879	0.081892	0.078905	0.078905	0.075918	0.075918	0.075918	0.072931	0.072931	0.072931	0.072931	0.069944	0.069944	0.069944	0.069944	0.069944	0.069944	0.069944	0.066957	0.066957	0.066957	0.066957	0.066957	0.066957	0.066957	0.066957	0.066957	0.066957	0.066957	0.066957	0.066957	0.066957	0.066957	0.066957	0.066957	0.066957	0.066957	0.066957
rhaB	0.249164	0.267086	0.290982	0.320852	0.305917	0.225268	0.165528	0.138645	0.120723	0.111762	0.105788	0.099814	0.096827	0.09384	0.09384	0.090853	0.087866	0.087866	0.087866	0.084879	0.084879	0.084879	0.084879	0.081892	0.081892	0.081892	0.081892	0.081892	0.081892	0.078905	0.078905	0.078905	0.078905	0.078905	0.078905	0.078905	0.078905	0.078905	0.078905	0.078905	0.078905	0.078905	0.075918	0.075918	0.075918	0.078905	0.075918	0.075918	0.075918
pyrC	0.162541	0.165528	0.168515	0.177476	0.189424	0.165528	0.141632	0.126697	0.114749	0.105788	0.099814	0.09384	0.090853	0.090853	0.087866	0.087866	0.084879	0.084879	0.081892	0.081892	0.081892	0.078905	0.078905	0.078905	0.078905	0.078905	0.078905	0.078905	0.078905	0.075918	0.075918	0.075918	0.075918	0.075918	0.075918	0.075918	0.075918	0.072931	0.072931	0.072931	0.072931	0.072931	0.072931	0.072931	0.072931	0.072931	0.072931	0.072931	0.072931
gmk	0.195398	0.204359	0.216307	0.228255	0.228255	0.207346	0.18345	0.162541	0.147606	0.135658	0.126697	0.117736	0.108775	0.105788	0.102801	0.099814	0.096827	0.09384	0.090853	0.090853	0.087866	0.087866	0.087866	0.084879	0.084879	0.084879	0.084879	0.084879	0.084879	0.081892	0.081892	0.081892	0.081892	0.081892	0.081892	0.078905	0.078905	0.078905	0.078905	0.078905	0.078905	0.078905	0.078905	0.075918	0.078905	0.075918	0.075918	0.075918	0.075918
wecB	0.24319	0.264099	0.287995	0.317865	0.293969	0.201372	0.144619	0.117736	0.102801	0.09384	0.087866	0.084879	0.081892	0.078905	0.078905	0.075918	0.075918	0.075918	0.072931	0.072931	0.072931	0.072931	0.069944	0.069944	0.069944	0.069944	0.069944	0.069944	0.069944	0.069944	0.069944	0.069944	0.069944	0.069944	0.069944	0.069944	0.069944	0.069944	0.069944	0.069944	0.069944	0.069944	0.069944	0.066957	0.069944	0.069944	0.069944	0.066957	0.069944
garP	0.258125	0.276047	0.299943	0.323839	0.317865	0.237216	0.18345	0.156567	0.138645	0.129684	0.120723	0.117736	0.111762	0.108775	0.105788	0.105788	0.102801	0.099814	0.099814	0.096827	0.096827	0.096827	0.096827	0.096827	0.09384	0.09384	0.09384	0.09384	0.09384	0.09384	0.09384	0.090853	0.090853	0.090853	0.090853	0.090853	0.090853	0.087866	0.087866	0.090853	0.090853	0.090853	0.090853	0.087866	0.087866	0.087866	0.087866	0.087866	0.087866
paaF	0.180463	0.195398	0.210333	0.228255	0.222281	0.159554	0.12371	0.108775	0.099814	0.09384	0.09384	0.090853	0.087866	0.084879	0.084879	0.084879	0.081892	0.081892	0.081892	0.081892	0.078905	0.078905	0.078905	0.078905	0.078905	0.078905	0.075918	0.075918	0.075918	0.075918	0.075918	0.075918	0.075918	0.075918	0.075918	0.075918	0.075918	0.075918	0.075918	0.072931	0.072931	0.072931	0.072931	0.072931	0.072931	0.072931	0.072931	0.072931	0.072931
nnr	0.177476	0.192411	0.207346	0.216307	0.207346	0.156567	0.120723	0.102801	0.09384	0.087866	0.081892	0.078905	0.078905	0.075918	0.072931	0.072931	0.072931	0.072931	0.069944	0.069944	0.069944	0.069944	0.069944	0.066957	0.069944	0.066957	0.066957	0.066957	0.066957	0.066957	0.066957	0.066957	0.066957	0.066957	0.066957	0.066957	0.066957	0.066957	0.066957	0.066957	0.066957	0.066957	0.066957	0.066957	0.066957	0.066957	0.066957	0.06397	0.066957
coaE	0.249164	0.267086	0.290982	0.326826	0.282021	0.210333	0.162541	0.135658	0.117736	0.108775	0.102801	0.099814	0.096827	0.09384	0.09384	0.090853	0.090853	0.087866	0.087866	0.087866	0.084879	0.084879	0.084879	0.084879	0.084879	0.084879	0.081892	0.081892	0.084879	0.081892	0.081892	0.081892	0.081892	0.081892	0.081892	0.081892	0.081892	0.081892	0.081892	0.081892	0.081892	0.081892	0.081892	0.081892	0.081892	0.078905	0.081892	0.081892	0.081892
selB	0.258125	0.276047	0.296956	0.3328	0.305917	0.219294	0.171502	0.147606	0.132671	0.126697	0.120723	0.114749	0.111762	0.111762	0.108775	0.105788	0.105788	0.102801	0.102801	0.099814	0.099814	0.099814	0.099814	0.096827	0.096827	0.096827	0.096827	0.096827	0.096827	0.096827	0.096827	0.096827	0.096827	0.09384	0.09384	0.09384	0.09384	0.09384	0.090853	0.090853	0.090853	0.090853	0.090853	0.090853	0.090853	0.090853	0.090853	0.090853	0.087866
ssuD	0.225268	0.24319	0.264099	0.287995	0.270073	0.198385	0.150593	0.126697	0.111762	0.105788	0.099814	0.096827	0.09384	0.090853	0.090853	0.087866	0.087866	0.084879	0.084879	0.084879	0.084879	0.081892	0.081892	0.081892	0.081892	0.081892	0.081892	0.081892	0.081892	0.081892	0.078905	0.081892	0.078905	0.078905	0.078905	0.078905	0.078905	0.078905	0.078905	0.078905	0.078905	0.078905	0.078905	0.078905	0.078905	0.078905	0.075918	0.078905	0.078905
glgP	0.147606	0.15358	0.162541	0.171502	0.162541	0.138645	0.108775	0.09384	0.084879	0.081892	0.078905	0.078905	0.075918	0.072931	0.072931	0.072931	0.069944	0.069944	0.069944	0.069944	0.069944	0.069944	0.069944	0.069944	0.069944	0.066957	0.066957	0.066957	0.066957	0.06397	0.066957	0.06397	0.06397	0.06397	0.06397	0.06397	0.06397	0.06397	0.06397	0.060983	0.060983	0.060983	0.060983	0.060983	0.06397	0.060983	0.060983	0.06397	0.060983
ybdG	0.279034	0.296956	0.323839	0.359683	0.323839	0.237216	0.180463	0.15358	0.135658	0.126697	0.120723	0.114749	0.111762	0.108775	0.108775	0.105788	0.102801	0.102801	0.099814	0.099814	0.096827	0.096827	0.09384	0.09384	0.09384	0.09384	0.09384	0.090853	0.090853	0.090853	0.090853	0.090853	0.090853	0.090853	0.087866	0.087866	0.090853	0.087866	0.087866	0.087866	0.084879	0.087866	0.084879	0.084879	0.084879	0.084879	0.084879	0.084879	0.084879
metC	0.18345	0.192411	0.210333	0.225268	0.216307	0.156567	0.120723	0.108775	0.099814	0.096827	0.096827	0.09384	0.090853	0.087866	0.087866	0.087866	0.084879	0.084879	0.084879	0.084879	0.081892	0.081892	0.081892	0.081892	0.081892	0.081892	0.081892	0.081892	0.081892	0.078905	0.078905	0.078905	0.078905	0.078905	0.078905	0.078905	0.078905	0.078905	0.078905	0.078905	0.078905	0.075918	0.078905	0.075918	0.075918	0.075918	0.075918	0.075918	0.075918
hemH	0.279034	0.296956	0.317865	0.347735	0.314878	0.234229	0.18345	0.156567	0.138645	0.132671	0.12371	0.117736	0.114749	0.111762	0.111762	0.108775	0.105788	0.102801	0.102801	0.099814	0.099814	0.099814	0.096827	0.096827	0.096827	0.096827	0.09384	0.09384	0.09384	0.09384	0.09384	0.09384	0.09384	0.090853	0.090853	0.090853	0.090853	0.090853	0.090853	0.090853	0.090853	0.090853	0.090853	0.087866	0.090853	0.090853	0.087866	0.087866	0.087866
ddpC	0.177476	0.186437	0.198385	0.216307	0.21332	0.159554	0.126697	0.108775	0.099814	0.096827	0.09384	0.090853	0.087866	0.084879	0.084879	0.084879	0.081892	0.081892	0.081892	0.081892	0.078905	0.078905	0.078905	0.078905	0.078905	0.078905	0.075918	0.078905	0.075918	0.075918	0.075918	0.075918	0.075918	0.075918	0.075918	0.075918	0.075918	0.075918	0.075918	0.072931	0.072931	0.072931	0.072931	0.072931	0.072931	0.072931	0.072931	0.072931	0.072931
murJ	0.305917	0.326826	0.353709	0.374618	0.347735	0.290982	0.195398	0.159554	0.141632	0.132671	0.12371	0.120723	0.114749	0.114749	0.111762	0.108775	0.105788	0.102801	0.102801	0.102801	0.099814	0.099814	0.096827	0.096827	0.096827	0.096827	0.09384	0.09384	0.09384	0.09384	0.09384	0.09384	0.09384	0.09384	0.090853	0.090853	0.090853	0.090853	0.090853	0.090853	0.090853	0.090853	0.090853	0.090853	0.090853	0.090853	0.090853	0.087866	0.087866
metL	0.171502	0.18345	0.198385	0.219294	0.216307	0.174489	0.114749	0.102801	0.09384	0.090853	0.087866	0.084879	0.081892	0.081892	0.081892	0.078905	0.078905	0.078905	0.078905	0.075918	0.075918	0.075918	0.075918	0.075918	0.075918	0.075918	0.072931	0.075918	0.072931	0.072931	0.072931	0.072931	0.072931	0.072931	0.072931	0.072931	0.072931	0.072931	0.072931	0.072931	0.069944	0.069944	0.069944	0.069944	0.069944	0.069944	0.069944	0.069944	0.069944
zitB	0.174489	0.186437	0.204359	0.225268	0.228255	0.159554	0.117736	0.102801	0.09384	0.087866	0.084879	0.081892	0.078905	0.078905	0.075918	0.075918	0.075918	0.075918	0.075918	0.072931	0.072931	0.072931	0.072931	0.072931	0.072931	0.072931	0.069944	0.069944	0.069944	0.069944	0.069944	0.069944	0.069944	0.069944	0.069944	0.069944	0.069944	0.069944	0.069944	0.069944	0.069944	0.069944	0.069944	0.069944	0.069944	0.066957	0.066957	0.069944	0.069944
ompL	0.156567	0.168515	0.18345	0.204359	0.204359	0.138645	0.102801	0.087866	0.081892	0.075918	0.072931	0.069944	0.069944	0.066957	0.066957	0.06397	0.06397	0.06397	0.06397	0.060983	0.060983	0.060983	0.060983	0.060983	0.060983	0.060983	0.060983	0.060983	0.060983	0.060983	0.060983	0.060983	0.057996	0.057996	0.057996	0.057996	0.057996	0.057996	0.057996	0.057996	0.057996	0.057996	0.057996	0.057996	0.057996	0.057996	0.057996	0.057996	0.057996
coaD	0.204359	0.216307	0.234229	0.249164	0.279034	0.207346	0.168515	0.138645	0.12371	0.117736	0.111762	0.108775	0.105788	0.102801	0.099814	0.099814	0.096827	0.096827	0.09384	0.09384	0.09384	0.09384	0.090853	0.090853	0.090853	0.090853	0.090853	0.090853	0.090853	0.090853	0.087866	0.087866	0.087866	0.087866	0.087866	0.087866	0.087866	0.087866	0.087866	0.087866	0.087866	0.087866	0.087866	0.084879	0.084879	0.084879	0.084879	0.084879	0.084879
yiaY	0.177476	0.195398	0.21332	0.240203	0.252151	0.156567	0.117736	0.099814	0.090853	0.084879	0.081892	0.078905	0.075918	0.075918	0.075918	0.072931	0.072931	0.072931	0.069944	0.069944	0.069944	0.069944	0.069944	0.069944	0.069944	0.069944	0.066957	0.069944	0.066957	0.066957	0.066957	0.066957	0.066957	0.066957	0.066957	0.066957	0.066957	0.066957	0.066957	0.066957	0.066957	0.066957	0.066957	0.066957	0.066957	0.066957	0.066957	0.066957	0.066957
rfbA	0.198385	0.21332	0.231242	0.261112	0.237216	0.174489	0.135658	0.114749	0.099814	0.09384	0.090853	0.084879	0.081892	0.078905	0.078905	0.075918	0.075918	0.072931	0.072931	0.072931	0.072931	0.072931	0.069944	0.069944	0.069944	0.069944	0.069944	0.066957	0.066957	0.066957	0.066957	0.066957	0.066957	0.066957	0.066957	0.066957	0.066957	0.066957	0.066957	0.066957	0.066957	0.066957	0.066957	0.066957	0.066957	0.066957	0.066957	0.066957	0.066957
araH	0.168515	0.18345	0.201372	0.225268	0.210333	0.15358	0.111762	0.09384	0.084879	0.078905	0.075918	0.072931	0.069944	0.069944	0.066957	0.066957	0.06397	0.06397	0.06397	0.06397	0.06397	0.060983	0.060983	0.060983	0.060983	0.060983	0.060983	0.060983	0.060983	0.060983	0.060983	0.057996	0.057996	0.057996	0.057996	0.057996	0.057996	0.057996	0.057996	0.057996	0.057996	0.057996	0.057996	0.057996	0.057996	0.057996	0.057996	0.057996	0.057996
phnP	0.195398	0.210333	0.231242	0.261112	0.240203	0.186437	0.135658	0.111762	0.102801	0.09384	0.087866	0.084879	0.081892	0.081892	0.078905	0.078905	0.075918	0.075918	0.075918	0.072931	0.072931	0.072931	0.072931	0.072931	0.072931	0.072931	0.072931	0.072931	0.072931	0.072931	0.069944	0.069944	0.069944	0.069944	0.069944	0.069944	0.069944	0.069944	0.069944	0.069944	0.069944	0.069944	0.069944	0.069944	0.069944	0.069944	0.069944	0.069944	0.069944
fecD	0.237216	0.258125	0.282021	0.308904	0.308904	0.228255	0.156567	0.135658	0.120723	0.114749	0.108775	0.105788	0.102801	0.099814	0.096827	0.096827	0.09384	0.09384	0.09384	0.090853	0.090853	0.090853	0.087866	0.087866	0.087866	0.087866	0.087866	0.087866	0.087866	0.084879	0.084879	0.084879	0.084879	0.084879	0.084879	0.081892	0.084879	0.081892	0.084879	0.084879	0.081892	0.081892	0.081892	0.081892	0.081892	0.081892	0.081892	0.081892	0.081892
citF	0.249164	0.267086	0.290982	0.323839	0.290982	0.21332	0.174489	0.147606	0.135658	0.126697	0.120723	0.117736	0.114749	0.111762	0.111762	0.108775	0.108775	0.105788	0.105788	0.102801	0.102801	0.102801	0.102801	0.099814	0.099814	0.099814	0.099814	0.099814	0.096827	0.096827	0.096827	0.096827	0.096827	0.096827	0.09384	0.09384	0.09384	0.09384	0.09384	0.09384	0.09384	0.09384	0.09384	0.09384	0.090853	0.09384	0.09384	0.090853	0.090853
trpA	0.174489	0.18345	0.192411	0.201372	0.204359	0.210333	0.21332	0.189424	0.162541	0.141632	0.126697	0.117736	0.111762	0.105788	0.102801	0.099814	0.096827	0.09384	0.09384	0.090853	0.090853	0.090853	0.087866	0.087866	0.087866	0.087866	0.084879	0.084879	0.084879	0.084879	0.084879	0.084879	0.081892	0.081892	0.081892	0.081892	0.081892	0.081892	0.081892	0.081892	0.081892	0.078905	0.078905	0.081892	0.078905	0.078905	0.078905	0.078905	0.078905
exbB	0.279034	0.305917	0.3328	0.380592	0.347735	0.287995	0.18345	0.15358	0.135658	0.126697	0.120723	0.114749	0.111762	0.108775	0.105788	0.102801	0.102801	0.099814	0.099814	0.099814	0.096827	0.096827	0.096827	0.096827	0.09384	0.09384	0.09384	0.09384	0.09384	0.090853	0.090853	0.090853	0.090853	0.090853	0.090853	0.087866	0.090853	0.087866	0.087866	0.087866	0.087866	0.087866	0.087866	0.087866	0.084879	0.087866	0.087866	0.084879	0.084879
ctrl_9	0.171476	0.177765	0.190342	0.206063	0.218639	0.209207	0.152611	0.121169	0.102304	0.086583	0.0834388	0.0771504	0.0771504	0.070862	0.070862	0.0677178	0.070862	0.0677178	0.0677178	0.0645736	0.0645736	0.0645736	0.0645736	0.0614294	0.0645736	0.0614294	0.0614294	0.0614294	0.0614294	0.0614294	0.0614294	0.0614294	0.0582852	0.0582852	0.0614294	0.0614294	0.0582852	0.0582852	0.0614294	0.0614294	0.0582852	0.0582852	0.0582852	0.0582852	0.0582852	0.0582852	0.0582852	0.0614294	0.0582852
livM	0.2941	0.297244	0.31611	0.341263	0.35384	0.322398	0.243793	0.193486	0.165188	0.13689	0.127458	0.121169	0.118025	0.114881	0.111737	0.108592	0.108592	0.108592	0.105448	0.102304	0.0991598	0.0991598	0.0991598	0.0991598	0.0991598	0.0960156	0.0960156	0.0960156	0.0960156	0.0960156	0.0960156	0.0960156	0.0928714	0.0928714	0.0960156	0.0928714	0.0928714	0.0928714	0.0928714	0.0928714	0.0928714	0.0928714	0.0928714	0.0928714	0.0897272	0.0928714	0.0928714	0.0928714	0.0897272
cpsB	0.2941	0.303533	0.325542	0.35384	0.369561	0.334975	0.250081	0.190342	0.152611	0.130602	0.121169	0.114881	0.108592	0.108592	0.105448	0.102304	0.0991598	0.0991598	0.0960156	0.0960156	0.0960156	0.0960156	0.0960156	0.0928714	0.0928714	0.0928714	0.0928714	0.0928714	0.0928714	0.0897272	0.0897272	0.0897272	0.0897272	0.0897272	0.086583	0.0897272	0.0897272	0.0897272	0.0897272	0.086583	0.086583	0.086583	0.086583	0.086583	0.086583	0.086583	0.086583	0.0834388	0.086583
fucO	0.2941	0.303533	0.325542	0.347552	0.363273	0.344407	0.25637	0.193486	0.1589	0.133746	0.124313	0.114881	0.111737	0.108592	0.105448	0.102304	0.0991598	0.0991598	0.0960156	0.0960156	0.0960156	0.0928714	0.0928714	0.0928714	0.0928714	0.0928714	0.0897272	0.0897272	0.0897272	0.0897272	0.086583	0.086583	0.086583	0.086583	0.086583	0.086583	0.086583	0.0834388	0.0834388	0.0834388	0.0834388	0.0834388	0.0834388	0.0834388	0.0834388	0.0834388	0.0834388	0.0834388	0.0834388
pitA	0.265802	0.268947	0.281523	0.300389	0.322398	0.334975	0.287812	0.215495	0.180909	0.143179	0.127458	0.118025	0.108592	0.105448	0.0991598	0.0960156	0.0991598	0.0960156	0.0928714	0.0928714	0.0928714	0.0897272	0.0897272	0.0897272	0.086583	0.086583	0.086583	0.086583	0.086583	0.086583	0.0834388	0.0834388	0.0834388	0.0834388	0.0834388	0.0834388	0.0834388	0.0834388	0.0834388	0.0802946	0.0802946	0.0834388	0.0802946	0.0834388	0.0834388	0.0802946	0.0802946	0.0802946	0.0802946
gabT	0.300389	0.309821	0.331831	0.360128	0.382138	0.366417	0.272091	0.193486	0.152611	0.124313	0.114881	0.105448	0.0991598	0.0960156	0.0928714	0.0928714	0.0897272	0.0897272	0.0897272	0.086583	0.086583	0.0834388	0.0834388	0.0834388	0.0834388	0.0834388	0.0834388	0.0834388	0.0834388	0.0834388	0.0802946	0.0802946	0.0802946	0.0802946	0.0802946	0.0802946	0.0802946	0.0802946	0.0802946	0.0802946	0.0802946	0.0802946	0.0802946	0.0802946	0.0771504	0.0802946	0.0802946	0.0802946	0.0771504
ccmD #7	0.246937	0.253226	0.268947	0.2941	0.312965	0.300389	0.224928	0.165188	0.130602	0.108592	0.0991598	0.0928714	0.086583	0.0834388	0.0834388	0.0802946	0.0771504	0.0771504	0.0771504	0.0771504	0.0771504	0.0740062	0.0740062	0.0740062	0.070862	0.0740062	0.0740062	0.070862	0.070862	0.070862	0.070862	0.070862	0.070862	0.070862	0.070862	0.070862	0.070862	0.070862	0.070862	0.070862	0.070862	0.070862	0.070862	0.070862	0.070862	0.070862	0.070862	0.070862	0.070862
citT	0.259514	0.262658	0.281523	0.303533	0.325542	0.31611	0.237505	0.174621	0.143179	0.121169	0.111737	0.105448	0.102304	0.0960156	0.0960156	0.0928714	0.0960156	0.0928714	0.0928714	0.086583	0.086583	0.086583	0.086583	0.086583	0.086583	0.0834388	0.086583	0.0834388	0.0834388	0.086583	0.0834388	0.086583	0.0834388	0.0802946	0.0834388	0.0802946	0.0802946	0.0802946	0.0802946	0.0834388	0.0802946	0.0802946	0.0802946	0.0802946	0.0802946	0.0802946	0.0802946	0.0802946	0.0802946
ushA	0.259514	0.262658	0.281523	0.306677	0.319254	0.31611	0.246937	0.180909	0.146323	0.124313	0.111737	0.102304	0.0991598	0.0928714	0.0897272	0.0897272	0.0897272	0.0897272	0.086583	0.0834388	0.0834388	0.0834388	0.0834388	0.0802946	0.0802946	0.0802946	0.0802946	0.0802946	0.0771504	0.0802946	0.0771504	0.0802946	0.0771504	0.0771504	0.0802946	0.0771504	0.0771504	0.0771504	0.0771504	0.0771504	0.0771504	0.0771504	0.0771504	0.0740062	0.0740062	0.0740062	0.0740062	0.0740062	0.0740062
moeA	0.177765	0.174621	0.180909	0.190342	0.202918	0.199774	0.177765	0.140034	0.111737	0.105448	0.0991598	0.0960156	0.0897272	0.0897272	0.0897272	0.086583	0.0834388	0.0834388	0.0802946	0.0834388	0.0802946	0.0802946	0.0802946	0.0802946	0.0771504	0.0771504	0.0771504	0.0771504	0.0771504	0.0771504	0.0771504	0.0740062	0.0740062	0.0740062	0.0740062	0.0740062	0.0740062	0.0740062	0.0740062	0.070862	0.0740062	0.070862	0.0740062	0.0740062	0.070862	0.0740062	0.070862	0.070862	0.070862
nudC	0.275235	0.284668	0.303533	0.328686	0.344407	0.322398	0.237505	0.177765	0.140034	0.124313	0.111737	0.102304	0.0991598	0.0960156	0.0928714	0.0928714	0.0897272	0.0897272	0.086583	0.086583	0.086583	0.086583	0.0834388	0.0834388	0.0834388	0.0834388	0.0834388	0.0834388	0.0834388	0.0834388	0.0834388	0.0802946	0.0802946	0.0802946	0.0802946	0.0802946	0.0802946	0.0802946	0.0802946	0.0802946	0.0802946	0.0802946	0.0802946	0.0802946	0.0802946	0.0802946	0.0771504	0.0802946	0.0771504
yjhH	0.199774	0.206063	0.221784	0.240649	0.253226	0.237505	0.168332	0.133746	0.108592	0.0960156	0.0928714	0.086583	0.0802946	0.0802946	0.0771504	0.0771504	0.0740062	0.0740062	0.0740062	0.070862	0.070862	0.070862	0.070862	0.070862	0.070862	0.070862	0.070862	0.070862	0.070862	0.0677178	0.0677178	0.0677178	0.0677178	0.0677178	0.0677178	0.0677178	0.0677178	0.0677178	0.0677178	0.0645736	0.0677178	0.0677178	0.0645736	0.0677178	0.0677178	0.0677178	0.0645736	0.0645736	0.0645736
yahA	0.237505	0.23436	0.250081	0.268947	0.284668	0.265802	0.199774	0.152611	0.130602	0.108592	0.105448	0.0960156	0.0960156	0.0897272	0.086583	0.086583	0.0897272	0.0897272	0.086583	0.0802946	0.0802946	0.0802946	0.0802946	0.0802946	0.0834388	0.0771504	0.0771504	0.0771504	0.0771504	0.0802946	0.0771504	0.0802946	0.0740062	0.0740062	0.0802946	0.0740062	0.0740062	0.0740062	0.0740062	0.0771504	0.0740062	0.0771504	0.0740062	0.0740062	0.0740062	0.0740062	0.0740062	0.0771504	0.0740062
gmr	0.212351	0.206063	0.218639	0.23436	0.246937	0.246937	0.212351	0.155755	0.124313	0.108592	0.0991598	0.0928714	0.086583	0.086583	0.0834388	0.0834388	0.0802946	0.0771504	0.0771504	0.0771504	0.0771504	0.0771504	0.0771504	0.0771504	0.0740062	0.0740062	0.0740062	0.0740062	0.0740062	0.0740062	0.0740062	0.0740062	0.0740062	0.0740062	0.070862	0.0740062	0.0740062	0.0740062	0.0740062	0.070862	0.070862	0.0740062	0.070862	0.070862	0.0740062	0.070862	0.070862	0.070862	0.070862
murP	0.281523	0.281523	0.300389	0.325542	0.341263	0.344407	0.281523	0.215495	0.168332	0.13689	0.121169	0.108592	0.102304	0.0960156	0.0960156	0.0928714	0.0928714	0.0897272	0.0897272	0.086583	0.086583	0.0834388	0.0834388	0.0834388	0.0834388	0.0834388	0.0802946	0.0802946	0.0802946	0.0802946	0.0802946	0.0802946	0.0802946	0.0802946	0.0802946	0.0802946	0.0802946	0.0802946	0.0802946	0.0802946	0.0802946	0.0771504	0.0771504	0.0771504	0.0771504	0.0771504	0.0771504	0.0771504	0.0771504
wrbA	0.287812	0.287812	0.306677	0.331831	0.344407	0.344407	0.281523	0.212351	0.171476	0.13689	0.121169	0.108592	0.105448	0.0991598	0.0960156	0.0928714	0.0928714	0.0928714	0.0897272	0.086583	0.086583	0.086583	0.0834388	0.0834388	0.0834388	0.0834388	0.0802946	0.0802946	0.0802946	0.0802946	0.0802946	0.0802946	0.0771504	0.0771504	0.0802946	0.0771504	0.0771504	0.0771504	0.0771504	0.0771504	0.0771504	0.0771504	0.0771504	0.0771504	0.0740062	0.0771504	0.0740062	0.0740062	0.0740062
argI	0.171476	0.168332	0.174621	0.184053	0.19663	0.193486	0.162044	0.127458	0.105448	0.0928714	0.086583	0.0834388	0.0802946	0.0771504	0.0771504	0.0740062	0.0740062	0.070862	0.070862	0.070862	0.070862	0.070862	0.070862	0.070862	0.0677178	0.0677178	0.0677178	0.0677178	0.0677178	0.0677178	0.0677178	0.0645736	0.0645736	0.0645736	0.0645736	0.0645736	0.0645736	0.0645736	0.0645736	0.0645736	0.0645736	0.0645736	0.0645736	0.0645736	0.0614294	0.0614294	0.0614294	0.0614294	0.0614294
gcvP	0.212351	0.209207	0.221784	0.23436	0.250081	0.250081	0.231216	0.177765	0.143179	0.121169	0.105448	0.0960156	0.0897272	0.086583	0.0834388	0.0802946	0.0771504	0.0771504	0.0771504	0.0771504	0.0771504	0.0740062	0.0740062	0.0740062	0.0740062	0.0740062	0.0740062	0.0740062	0.070862	0.070862	0.0740062	0.070862	0.070862	0.070862	0.0677178	0.070862	0.070862	0.070862	0.070862	0.0677178	0.070862	0.0677178	0.0677178	0.070862	0.0677178	0.0677178	0.0677178	0.0677178	0.0677178
rhtC	0.356984	0.35384	0.375849	0.404147	0.426157	0.429301	0.338119	0.240649	0.184053	0.149467	0.133746	0.121169	0.114881	0.111737	0.108592	0.105448	0.102304	0.102304	0.0991598	0.0960156	0.0960156	0.0960156	0.0960156	0.0928714	0.0928714	0.0928714	0.0928714	0.0928714	0.0928714	0.0928714	0.0897272	0.0897272	0.0897272	0.0897272	0.0897272	0.0897272	0.086583	0.086583	0.0897272	0.0897272	0.086583	0.086583	0.086583	0.086583	0.086583	0.086583	0.086583	0.0897272	0.086583
ispH	0.190342	0.184053	0.190342	0.199774	0.212351	0.218639	0.221784	0.187197	0.146323	0.121169	0.102304	0.0928714	0.086583	0.086583	0.0834388	0.0802946	0.0771504	0.0740062	0.0740062	0.0740062	0.0740062	0.0740062	0.070862	0.070862	0.0677178	0.070862	0.070862	0.0677178	0.070862	0.0677178	0.0677178	0.0677178	0.0677178	0.0677178	0.0645736	0.0677178	0.0645736	0.0645736	0.0677178	0.0645736	0.0645736	0.0645736	0.0645736	0.0645736	0.0645736	0.0645736	0.0645736	0.0614294	0.0614294
nadD	0.231216	0.228072	0.231216	0.243793	0.25637	0.268947	0.272091	0.259514	0.231216	0.19663	0.165188	0.140034	0.121169	0.108592	0.102304	0.0991598	0.0960156	0.0928714	0.0897272	0.086583	0.0834388	0.0834388	0.0834388	0.0802946	0.0834388	0.0802946	0.0802946	0.0802946	0.0771504	0.0802946	0.0771504	0.0802946	0.0771504	0.0771504	0.0771504	0.0771504	0.0771504	0.0740062	0.0740062	0.0740062	0.0740062	0.0740062	0.0740062	0.0740062	0.0740062	0.0740062	0.0740062	0.0740062	0.0740062
wbbJ	0.23436	0.231216	0.240649	0.253226	0.262658	0.25637	0.212351	0.165188	0.133746	0.114881	0.108592	0.102304	0.0960156	0.0928714	0.0897272	0.0897272	0.086583	0.086583	0.0834388	0.0834388	0.0834388	0.0834388	0.0802946	0.0834388	0.0802946	0.0802946	0.0802946	0.0802946	0.0771504	0.0771504	0.0771504	0.0771504	0.0771504	0.0771504	0.0740062	0.0771504	0.0740062	0.0771504	0.0740062	0.0740062	0.0740062	0.0740062	0.0740062	0.0740062	0.0740062	0.0740062	0.0740062	0.070862	0.0740062
nrfA	0.375849	0.375849	0.401003	0.432445	0.45131	0.429301	0.31611	0.231216	0.177765	0.152611	0.140034	0.130602	0.121169	0.124313	0.121169	0.118025	0.111737	0.108592	0.105448	0.108592	0.108592	0.108592	0.105448	0.105448	0.102304	0.105448	0.105448	0.105448	0.105448	0.0991598	0.102304	0.0991598	0.102304	0.102304	0.0991598	0.0991598	0.102304	0.0991598	0.102304	0.0960156	0.0991598	0.0991598	0.0991598	0.0991598	0.0991598	0.0960156	0.0991598	0.0928714	0.0991598
hycD	0.306677	0.312965	0.338119	0.366417	0.382138	0.344407	0.23436	0.177765	0.140034	0.124313	0.111737	0.105448	0.102304	0.0991598	0.0960156	0.0960156	0.0960156	0.0928714	0.0928714	0.0897272	0.0897272	0.0897272	0.0897272	0.0897272	0.0897272	0.086583	0.086583	0.086583	0.086583	0.086583	0.086583	0.086583	0.0834388	0.0834388	0.086583	0.0834388	0.0834388	0.0834388	0.0834388	0.0834388	0.0834388	0.0834388	0.0834388	0.0834388	0.0834388	0.0834388	0.0834388	0.0834388	0.0834388
proB	0.199774	0.199774	0.206063	0.218639	0.231216	0.243793	0.237505	0.221784	0.199774	0.168332	0.146323	0.127458	0.118025	0.108592	0.102304	0.0960156	0.0960156	0.0928714	0.0897272	0.086583	0.0834388	0.0834388	0.0834388	0.0802946	0.0834388	0.0802946	0.0802946	0.0802946	0.0802946	0.0802946	0.0771504	0.0802946	0.0771504	0.0771504	0.0802946	0.0771504	0.0771504	0.0771504	0.0771504	0.0771504	0.0740062	0.0740062	0.0771504	0.0740062	0.0740062	0.0740062	0.0740062	0.0771504	0.0740062
ccmA	0.23436	0.231216	0.240649	0.25637	0.268947	0.259514	0.206063	0.155755	0.130602	0.114881	0.102304	0.0991598	0.0960156	0.0960156	0.0928714	0.0897272	0.0897272	0.0834388	0.0834388	0.0834388	0.0802946	0.0802946	0.0802946	0.0802946	0.0771504	0.0771504	0.0771504	0.0771504	0.0771504	0.0771504	0.0740062	0.0740062	0.0740062	0.0740062	0.0740062	0.0740062	0.0740062	0.0740062	0.0740062	0.0740062	0.070862	0.070862	0.0740062	0.0740062	0.0740062	0.070862	0.0740062	0.0740062	0.070862
dppC	0.369561	0.366417	0.382138	0.404147	0.410436	0.35384	0.2941	0.212351	0.168332	0.143179	0.130602	0.121169	0.114881	0.111737	0.108592	0.108592	0.105448	0.102304	0.102304	0.0991598	0.0991598	0.0991598	0.0960156	0.0960156	0.114881	0.146323	0.0928714	0.140034	0.118025	0.0928714	0.0897272	0.0897272	0.0928714	0.0897272	0.0897272	0.0897272	0.0897272	0.0897272	0.0897272	0.0897272	0.0897272	0.0897272	0.0897272	0.0897272	0.0897272	0.086583	0.086583	0.086583	0.086583
ssuC	0.319254	0.31611	0.331831	0.360128	0.375849	0.375849	0.306677	0.218639	0.171476	0.140034	0.124313	0.114881	0.108592	0.105448	0.102304	0.0991598	0.0991598	0.0960156	0.0960156	0.0928714	0.0928714	0.0928714	0.0897272	0.0897272	0.0897272	0.086583	0.086583	0.086583	0.086583	0.086583	0.086583	0.086583	0.086583	0.0834388	0.086583	0.0834388	0.0834388	0.0834388	0.0834388	0.0834388	0.0834388	0.0834388	0.0834388	0.0834388	0.0802946	0.0802946	0.0802946	0.0802946	0.0802946
potF	0.309821	0.306677	0.328686	0.35384	0.369561	0.363273	0.284668	0.209207	0.165188	0.13689	0.124313	0.114881	0.111737	0.108592	0.105448	0.102304	0.102304	0.0991598	0.0960156	0.0960156	0.0928714	0.0928714	0.0928714	0.0928714	0.0928714	0.0928714	0.0928714	0.0897272	0.0897272	0.0897272	0.0897272	0.0897272	0.0897272	0.0897272	0.0897272	0.0897272	0.0897272	0.0897272	0.086583	0.0897272	0.0897272	0.086583	0.086583	0.086583	0.0897272	0.0897272	0.0897272	0.086583	0.086583
sgbH	0.243793	0.237505	0.246937	0.262658	0.284668	0.287812	0.224928	0.168332	0.140034	0.114881	0.105448	0.0991598	0.0991598	0.0928714	0.0928714	0.0897272	0.0897272	0.0897272	0.0897272	0.0834388	0.086583	0.0834388	0.0834388	0.0834388	0.0834388	0.0802946	0.0802946	0.0802946	0.0802946	0.0834388	0.0802946	0.0834388	0.0802946	0.0771504	0.0802946	0.0771504	0.0771504	0.0771504	0.0771504	0.0771504	0.0771504	0.0771504	0.0740062	0.0771504	0.0740062	0.0740062	0.0740062	0.0771504	0.0740062
napH	0.237505	0.231216	0.243793	0.262658	0.281523	0.287812	0.246937	0.177765	0.140034	0.118025	0.105448	0.0991598	0.0897272	0.0897272	0.0897272	0.086583	0.0834388	0.0834388	0.0802946	0.0834388	0.0802946	0.0802946	0.0802946	0.0802946	0.0771504	0.0771504	0.0771504	0.0771504	0.0771504	0.0740062	0.0771504	0.0740062	0.0771504	0.0771504	0.0740062	0.0740062	0.0771504	0.0771504	0.0771504	0.0740062	0.0740062	0.0740062	0.0771504	0.0740062	0.0740062	0.0740062	0.0740062	0.0740062	0.0740062
tauC	0.31611	0.306677	0.31611	0.331831	0.356984	0.360128	0.303533	0.228072	0.177765	0.146323	0.130602	0.121169	0.114881	0.111737	0.108592	0.105448	0.0991598	0.0991598	0.0960156	0.0960156	0.0960156	0.0928714	0.0928714	0.0928714	0.0897272	0.0928714	0.0897272	0.0897272	0.0897272	0.086583	0.0897272	0.086583	0.0897272	0.086583	0.086583	0.086583	0.086583	0.086583	0.086583	0.0834388	0.086583	0.086583	0.086583	0.086583	0.086583	0.086583	0.086583	0.0834388	0.086583
hemL	0.328686	0.325542	0.344407	0.369561	0.385282	0.397859	0.363273	0.268947	0.199774	0.155755	0.133746	0.124313	0.114881	0.111737	0.108592	0.108592	0.108592	0.102304	0.102304	0.0991598	0.0960156	0.0960156	0.0960156	0.0960156	0.0928714	0.0960156	0.0928714	0.0928714	0.0928714	0.0928714	0.0960156	0.0928714	0.0928714	0.0897272	0.0928714	0.0928714	0.0897272	0.0897272	0.0928714	0.0897272	0.0897272	0.086583	0.0897272	0.0897272	0.086583	0.086583	0.086583	0.086583	0.086583
thrB	0.165188	0.162044	0.162044	0.168332	0.171476	0.177765	0.177765	0.177765	0.177765	0.171476	0.1589	0.146323	0.133746	0.121169	0.111737	0.102304	0.0991598	0.0928714	0.0928714	0.0897272	0.086583	0.0834388	0.0834388	0.0802946	0.0802946	0.0771504	0.0771504	0.0771504	0.0771504	0.0771504	0.0740062	0.0740062	0.0740062	0.0740062	0.0740062	0.0740062	0.070862	0.0740062	0.070862	0.0740062	0.070862	0.070862	0.070862	0.070862	0.070862	0.070862	0.070862	0.070862	0.070862
hisC	0.171476	0.165188	0.168332	0.177765	0.184053	0.190342	0.199774	0.202918	0.193486	0.180909	0.1589	0.133746	0.108592	0.0991598	0.0928714	0.0897272	0.0834388	0.0802946	0.0771504	0.0771504	0.0771504	0.0771504	0.0740062	0.0740062	0.070862	0.0740062	0.0740062	0.0740062	0.0740062	0.070862	0.070862	0.070862	0.070862	0.070862	0.0677178	0.070862	0.070862	0.070862	0.070862	0.0677178	0.070862	0.070862	0.070862	0.070862	0.070862	0.070862	0.070862	0.0677178	0.070862
mhpD	0.388426	0.394715	0.419868	0.454454	0.476464	0.429301	0.297244	0.218639	0.174621	0.155755	0.143179	0.133746	0.127458	0.124313	0.124313	0.118025	0.114881	0.111737	0.111737	0.111737	0.108592	0.108592	0.108592	0.105448	0.105448	0.105448	0.102304	0.105448	0.102304	0.102304	0.102304	0.102304	0.102304	0.0991598	0.0991598	0.0991598	0.0991598	0.0991598	0.0960156	0.0960156	0.0960156	0.0960156	0.0960156	0.0960156	0.0960156	0.0960156	0.0960156	0.0960156	0.0991598
nudJ	0.202918	0.193486	0.209207	0.224928	0.240649	0.237505	0.19663	0.146323	0.118025	0.108592	0.0991598	0.0960156	0.0928714	0.0897272	0.086583	0.0834388	0.0834388	0.0802946	0.0802946	0.0771504	0.0771504	0.0771504	0.0771504	0.0771504	0.0740062	0.0771504	0.0740062	0.0740062	0.0740062	0.0740062	0.0740062	0.070862	0.0740062	0.070862	0.0740062	0.070862	0.0740062	0.070862	0.070862	0.070862	0.070862	0.070862	0.070862	0.070862	0.0677178	0.070862	0.070862	0.0677178	0.0677178
dgt	0.253226	0.250081	0.262658	0.287812	0.297244	0.284668	0.221784	0.165188	0.130602	0.108592	0.0991598	0.0928714	0.086583	0.086583	0.0834388	0.0834388	0.0802946	0.0802946	0.0771504	0.0771504	0.0771504	0.0771504	0.0771504	0.0740062	0.0740062	0.0740062	0.0740062	0.0740062	0.0740062	0.0740062	0.0740062	0.0740062	0.0740062	0.0740062	0.070862	0.0740062	0.070862	0.070862	0.070862	0.070862	0.070862	0.070862	0.070862	0.0740062	0.0740062	0.070862	0.070862	0.070862	0.070862
ydcU	0.312965	0.312965	0.331831	0.360128	0.375849	0.369561	0.2941	0.215495	0.168332	0.143179	0.127458	0.121169	0.111737	0.111737	0.108592	0.111737	0.102304	0.102304	0.0991598	0.0991598	0.0991598	0.0991598	0.0960156	0.0960156	0.0928714	0.0960156	0.0960156	0.0960156	0.0928714	0.0928714	0.0928714	0.0928714	0.0928714	0.0928714	0.0897272	0.0928714	0.0897272	0.0897272	0.0897272	0.0897272	0.0897272	0.0897272	0.0897272	0.0897272	0.0897272	0.0897272	0.086583	0.086583	0.086583
purA	0.2941	0.287812	0.297244	0.312965	0.331831	0.347552	0.356984	0.356984	0.338119	0.309821	0.281523	0.253226	0.224928	0.199774	0.180909	0.162044	0.146323	0.133746	0.124313	0.118025	0.114881	0.111737	0.108592	0.105448	0.105448	0.102304	0.0991598	0.0991598	0.0991598	0.0991598	0.0960156	0.0991598	0.0960156	0.0960156	0.0960156	0.0928714	0.0928714	0.0928714	0.0928714	0.0928714	0.0928714	0.0928714	0.0928714	0.0928714	0.0928714	0.0897272	0.0897272	0.0928714	0.0928714
ddpB	0.303533	0.297244	0.312965	0.334975	0.35384	0.35384	0.290956	0.212351	0.168332	0.140034	0.124313	0.111737	0.108592	0.105448	0.102304	0.0991598	0.0991598	0.0960156	0.0960156	0.0928714	0.0928714	0.0928714	0.0928714	0.0897272	0.0897272	0.0897272	0.0897272	0.0897272	0.086583	0.0897272	0.0897272	0.0897272	0.086583	0.086583	0.0897272	0.086583	0.086583	0.086583	0.0897272	0.0897272	0.0897272	0.086583	0.086583	0.086583	0.086583	0.086583	0.086583	0.086583	0.0834388
cyoC	0.152611	0.146323	0.146323	0.152611	0.162044	0.165188	0.155755	0.121169	0.0960156	0.0897272	0.0834388	0.0802946	0.0771504	0.0771504	0.0740062	0.0740062	0.070862	0.070862	0.070862	0.070862	0.070862	0.070862	0.0677178	0.0677178	0.0645736	0.0677178	0.0677178	0.0677178	0.0645736	0.0645736	0.0645736	0.0645736	0.0645736	0.0645736	0.0614294	0.0645736	0.0645736	0.0645736	0.0645736	0.0614294	0.0614294	0.0614294	0.0614294	0.0614294	0.0614294	0.0614294	0.0614294	0.0614294	0.0614294
fabB	0.240649	0.231216	0.243793	0.262658	0.278379	0.272091	0.218639	0.162044	0.130602	0.108592	0.0991598	0.0928714	0.0928714	0.086583	0.086583	0.0834388	0.086583	0.0834388	0.0834388	0.0802946	0.0802946	0.0802946	0.0771504	0.0771504	0.0771504	0.0771504	0.0771504	0.0771504	0.0740062	0.0771504	0.0740062	0.0771504	0.0740062	0.0740062	0.0740062	0.0740062	0.0740062	0.070862	0.070862	0.0740062	0.070862	0.070862	0.070862	0.070862	0.070862	0.070862	0.070862	0.0740062	0.070862
mgsA	0.309821	0.303533	0.322398	0.347552	0.366417	0.363273	0.290956	0.206063	0.1589	0.130602	0.114881	0.108592	0.102304	0.0991598	0.0960156	0.0960156	0.0928714	0.0897272	0.0897272	0.0897272	0.0897272	0.086583	0.086583	0.086583	0.086583	0.086583	0.086583	0.086583	0.086583	0.0834388	0.086583	0.0834388	0.0834388	0.0834388	0.0834388	0.0834388	0.0834388	0.0834388	0.086583	0.0834388	0.0834388	0.0834388	0.0834388	0.0834388	0.0834388	0.0834388	0.0834388	0.0834388	0.0802946
bioF	0.2941	0.2941	0.306677	0.325542	0.328686	0.303533	0.224928	0.171476	0.146323	0.124313	0.114881	0.108592	0.105448	0.0991598	0.0960156	0.0928714	0.0897272	0.0897272	0.086583	0.0834388	0.0834388	0.0834388	0.0834388	0.0802946	0.0834388	0.0802946	0.0802946	0.0802946	0.0802946	0.0802946	0.0771504	0.0802946	0.0771504	0.0771504	0.0802946	0.0771504	0.0771504	0.0771504	0.0771504	0.0771504	0.0771504	0.0771504	0.0771504	0.0771504	0.0771504	0.0771504	0.0771504	0.0771504	0.0771504
glpT	0.206063	0.19663	0.206063	0.221784	0.237505	0.246937	0.224928	0.168332	0.127458	0.105448	0.0960156	0.0897272	0.086583	0.0834388	0.0802946	0.0802946	0.0802946	0.0771504	0.0771504	0.0740062	0.0740062	0.0740062	0.0740062	0.0740062	0.0740062	0.070862	0.070862	0.070862	0.070862	0.070862	0.070862	0.070862	0.070862	0.070862	0.070862	0.070862	0.0677178	0.0677178	0.0677178	0.0677178	0.0677178	0.0677178	0.0677178	0.0677178	0.0677178	0.0677178	0.0677178	0.0677178	0.0677178
acnB	0.221784	0.215495	0.224928	0.237505	0.250081	0.253226	0.246937	0.215495	0.171476	0.140034	0.118025	0.108592	0.105448	0.0991598	0.0960156	0.0928714	0.0897272	0.086583	0.086583	0.0834388	0.0802946	0.0802946	0.0802946	0.0802946	0.0802946	0.0771504	0.0771504	0.0771504	0.0771504	0.0771504	0.0771504	0.0771504	0.0740062	0.0740062	0.0740062	0.0740062	0.0740062	0.0740062	0.0740062	0.0740062	0.0740062	0.0740062	0.0740062	0.0740062	0.0740062	0.0740062	0.0740062	0.070862	0.070862
fhuD	0.325542	0.328686	0.356984	0.388426	0.410436	0.375849	0.275235	0.199774	0.152611	0.130602	0.118025	0.108592	0.102304	0.102304	0.0991598	0.0960156	0.0928714	0.0897272	0.0897272	0.0897272	0.0897272	0.086583	0.086583	0.086583	0.0834388	0.086583	0.0834388	0.0834388	0.0834388	0.0834388	0.0834388	0.0802946	0.0834388	0.0834388	0.0802946	0.0834388	0.0802946	0.0802946	0.0834388	0.0802946	0.0802946	0.0802946	0.0802946	0.0802946	0.0802946	0.0802946	0.0802946	0.0771504	0.0802946
curA	0.243793	0.243793	0.265802	0.287812	0.303533	0.281523	0.202918	0.155755	0.124313	0.105448	0.0991598	0.0928714	0.0897272	0.086583	0.0834388	0.0834388	0.0802946	0.0802946	0.0802946	0.0771504	0.0771504	0.0771504	0.0771504	0.0771504	0.0771504	0.0771504	0.0771504	0.0740062	0.0740062	0.0740062	0.0740062	0.0740062	0.0740062	0.0740062	0.0740062	0.0740062	0.0740062	0.0740062	0.0740062	0.0740062	0.0740062	0.0740062	0.070862	0.0740062	0.070862	0.070862	0.070862	0.0740062	0.070862
dapE	0.215495	0.209207	0.218639	0.221784	0.221784	0.190342	0.1589	0.130602	0.111737	0.102304	0.0991598	0.0960156	0.0928714	0.0897272	0.086583	0.0834388	0.0834388	0.0802946	0.0802946	0.0802946	0.0802946	0.0771504	0.0802946	0.0771504	0.0771504	0.0771504	0.0771504	0.0771504	0.0771504	0.0771504	0.0771504	0.0740062	0.0771504	0.0740062	0.0740062	0.0740062	0.0740062	0.0740062	0.0740062	0.0740062	0.0740062	0.0740062	0.0740062	0.0740062	0.0740062	0.0740062	0.0740062	0.0740062	0.0740062
pagP	0.284668	0.281523	0.300389	0.325542	0.341263	0.334975	0.259514	0.190342	0.155755	0.124313	0.108592	0.0991598	0.0991598	0.0928714	0.0897272	0.086583	0.0897272	0.086583	0.086583	0.0802946	0.0802946	0.0802946	0.0802946	0.0802946	0.0802946	0.0771504	0.0771504	0.0771504	0.0771504	0.0802946	0.0771504	0.0771504	0.0740062	0.0740062	0.0771504	0.0740062	0.0740062	0.0740062	0.0740062	0.0771504	0.0740062	0.0740062	0.0740062	0.0740062	0.0740062	0.070862	0.070862	0.0771504	0.070862
kefC	0.297244	0.2941	0.31611	0.341263	0.363273	0.363273	0.287812	0.206063	0.162044	0.130602	0.114881	0.105448	0.0991598	0.0960156	0.0928714	0.0928714	0.0897272	0.0897272	0.086583	0.086583	0.086583	0.0834388	0.0834388	0.0834388	0.0834388	0.0834388	0.0834388	0.0834388	0.0834388	0.0802946	0.0802946	0.0834388	0.0834388	0.0802946	0.0802946	0.0802946	0.0802946	0.0802946	0.0802946	0.0802946	0.0802946	0.0802946	0.0802946	0.0802946	0.0802946	0.0802946	0.0771504	0.0802946	0.0771504
nirD	0.2941	0.290956	0.303533	0.328686	0.350696	0.347552	0.281523	0.206063	0.165188	0.13689	0.124313	0.118025	0.108592	0.108592	0.108592	0.105448	0.0991598	0.0991598	0.0991598	0.0991598	0.0960156	0.0960156	0.0960156	0.0960156	0.0928714	0.0960156	0.0960156	0.0928714	0.0928714	0.0928714	0.0928714	0.0928714	0.0928714	0.0928714	0.0897272	0.0897272	0.0897272	0.0897272	0.0897272	0.0897272	0.0897272	0.0897272	0.0897272	0.0897272	0.0897272	0.0897272	0.086583	0.086583	0.086583
prpC	0.290956	0.281523	0.300389	0.325542	0.344407	0.328686	0.253226	0.184053	0.146323	0.118025	0.105448	0.0991598	0.0960156	0.0928714	0.0897272	0.086583	0.086583	0.0834388	0.0834388	0.0802946	0.0802946	0.0802946	0.0802946	0.0802946	0.0802946	0.0802946	0.0771504	0.0771504	0.0771504	0.0771504	0.0771504	0.0771504	0.0771504	0.0771504	0.0771504	0.0771504	0.0771504	0.0771504	0.0771504	0.0771504	0.0771504	0.0771504	0.0740062	0.0771504	0.0740062	0.0771504	0.0740062	0.0740062	0.0740062
grcA	0.243793	0.240649	0.253226	0.268947	0.287812	0.275235	0.231216	0.177765	0.143179	0.124313	0.111737	0.108592	0.0991598	0.0991598	0.0960156	0.0928714	0.0897272	0.0897272	0.086583	0.0897272	0.086583	0.086583	0.086583	0.086583	0.0802946	0.0834388	0.0834388	0.0834388	0.0834388	0.0771504	0.0834388	0.0802946	0.0802946	0.0802946	0.0771504	0.0802946	0.0802946	0.0802946	0.0771504	0.0771504	0.0771504	0.0802946	0.0802946	0.0802946	0.0771504	0.0771504	0.0771504	0.0740062	0.0771504
fre	0.278379	0.272091	0.284668	0.306677	0.331831	0.341263	0.309821	0.224928	0.171476	0.13689	0.111737	0.102304	0.0960156	0.0897272	0.086583	0.086583	0.086583	0.0834388	0.0834388	0.0802946	0.0802946	0.0802946	0.0802946	0.0771504	0.0802946	0.0771504	0.0771504	0.0802946	0.0771504	0.0802946	0.0771504	0.0771504	0.0771504	0.0771504	0.0771504	0.0771504	0.0771504	0.0771504	0.0740062	0.0771504	0.0740062	0.0740062	0.0771504	0.0740062	0.0740062	0.0740062	0.0740062	0.0771504	0.0740062
yejA	0.114881	0.108592	0.105448	0.105448	0.108592	0.102304	0.0991598	0.0928714	0.0834388	0.0802946	0.0802946	0.0771504	0.0740062	0.0740062	0.0740062	0.0740062	0.070862	0.070862	0.070862	0.070862	0.070862	0.070862	0.070862	0.070862	0.0677178	0.070862	0.070862	0.0677178	0.0677178	0.0645736	0.0677178	0.0645736	0.0677178	0.0677178	0.0645736	0.0677178	0.0677178	0.0677178	0.0677178	0.0645736	0.0677178	0.0645736	0.0645736	0.0645736	0.0645736	0.0645736	0.0645736	0.0614294	0.0645736
kch	0.23436	0.231216	0.246937	0.265802	0.281523	0.278379	0.224928	0.168332	0.13689	0.114881	0.102304	0.0960156	0.0928714	0.0897272	0.086583	0.086583	0.086583	0.0834388	0.0834388	0.0802946	0.0802946	0.0802946	0.0802946	0.0802946	0.0802946	0.0771504	0.0802946	0.0771504	0.0771504	0.0771504	0.0771504	0.0771504	0.0771504	0.0771504	0.0771504	0.0771504	0.0771504	0.0771504	0.0771504	0.0771504	0.0740062	0.0740062	0.0740062	0.0740062	0.0740062	0.0740062	0.0740062	0.0740062	0.0740062
uxuB	0.228072	0.218639	0.228072	0.246937	0.262658	0.265802	0.224928	0.165188	0.133746	0.111737	0.0991598	0.0960156	0.0928714	0.086583	0.0834388	0.0834388	0.0834388	0.0834388	0.0834388	0.0802946	0.0771504	0.0771504	0.0771504	0.0771504	0.0771504	0.0771504	0.0740062	0.0740062	0.0740062	0.0771504	0.0740062	0.0771504	0.0740062	0.0740062	0.0740062	0.070862	0.070862	0.070862	0.070862	0.0740062	0.070862	0.070862	0.070862	0.070862	0.070862	0.070862	0.070862	0.070862	0.070862
dmlA	0.325542	0.325542	0.350696	0.378994	0.397859	0.372705	0.281523	0.218639	0.171476	0.140034	0.124313	0.114881	0.111737	0.105448	0.102304	0.0991598	0.0991598	0.0991598	0.0991598	0.0928714	0.0928714	0.0928714	0.0897272	0.0897272	0.0897272	0.0897272	0.0897272	0.0897272	0.0897272	0.0897272	0.086583	0.086583	0.086583	0.086583	0.086583	0.086583	0.086583	0.086583	0.086583	0.086583	0.086583	0.086583	0.0834388	0.0834388	0.0834388	0.0834388	0.0834388	0.0834388	0.0834388
aroH	0.206063	0.209207	0.224928	0.243793	0.259514	0.243793	0.174621	0.133746	0.111737	0.0960156	0.0928714	0.086583	0.0834388	0.0802946	0.0802946	0.0771504	0.0771504	0.0771504	0.0740062	0.0740062	0.0740062	0.070862	0.070862	0.070862	0.070862	0.070862	0.070862	0.070862	0.070862	0.070862	0.070862	0.070862	0.0677178	0.070862	0.0677178	0.0677178	0.0677178	0.0677178	0.0677178	0.0677178	0.0677178	0.0677178	0.0677178	0.0677178	0.0677178	0.0677178	0.0677178	0.0677178	0.0677178
aceA	0.268947	0.268947	0.284668	0.309821	0.322398	0.306677	0.228072	0.168332	0.13689	0.114881	0.102304	0.0991598	0.0960156	0.0928714	0.0897272	0.086583	0.086583	0.086583	0.086583	0.0834388	0.0834388	0.0834388	0.0802946	0.0802946	0.0834388	0.0802946	0.0802946	0.0802946	0.0802946	0.0802946	0.0771504	0.0802946	0.0771504	0.0802946	0.0802946	0.0771504	0.0771504	0.0771504	0.0771504	0.0771504	0.0771504	0.0771504	0.0771504	0.0771504	0.0771504	0.0771504	0.0771504	0.0771504	0.0740062
fes	0.19663	0.193486	0.199774	0.209207	0.221784	0.228072	0.218639	0.184053	0.152611	0.130602	0.118025	0.105448	0.0991598	0.0928714	0.0897272	0.086583	0.086583	0.086583	0.0834388	0.0834388	0.0834388	0.0802946	0.0802946	0.0802946	0.0802946	0.0802946	0.0771504	0.0771504	0.0771504	0.0771504	0.0740062	0.0771504	0.0771504	0.0740062	0.0771504	0.0740062	0.0740062	0.0740062	0.0740062	0.0740062	0.0740062	0.0740062	0.0740062	0.0740062	0.070862	0.070862	0.070862	0.0740062	0.070862
arnT	0.334975	0.331831	0.350696	0.375849	0.394715	0.388426	0.309821	0.231216	0.180909	0.152611	0.146323	0.146323	0.127458	0.146323	0.118025	0.13689	0.111737	0.111737	0.108592	0.114881	0.105448	0.105448	0.105448	0.102304	0.102304	0.102304	0.102304	0.105448	0.102304	0.108592	0.0991598	0.0991598	0.0991598	0.0960156	0.0960156	0.0991598	0.0960156	0.0960156	0.0960156	0.0960156	0.0960156	0.0960156	0.0960156	0.0928714	0.0928714	0.0928714	0.0928714	0.0928714	0.0928714
nrdF	0.209207	0.199774	0.209207	0.221784	0.23436	0.224928	0.177765	0.13689	0.111737	0.0991598	0.0960156	0.0897272	0.086583	0.086583	0.0834388	0.0834388	0.0802946	0.0802946	0.0771504	0.0771504	0.0771504	0.0771504	0.0771504	0.0771504	0.0740062	0.0740062	0.0740062	0.0740062	0.0740062	0.070862	0.0740062	0.070862	0.0740062	0.0740062	0.070862	0.070862	0.070862	0.070862	0.070862	0.070862	0.070862	0.070862	0.070862	0.070862	0.070862	0.070862	0.070862	0.0677178	0.0677178
dppB	0.281523	0.275235	0.290956	0.303533	0.31611	0.319254	0.297244	0.237505	0.187197	0.152611	0.140034	0.130602	0.127458	0.118025	0.114881	0.111737	0.111737	0.111737	0.108592	0.102304	0.102304	0.102304	0.0991598	0.0991598	0.102304	0.0991598	0.0991598	0.0960156	0.0960156	0.0991598	0.0960156	0.0960156	0.0928714	0.0960156	0.0928714	0.0928714	0.0928714	0.0928714	0.0928714	0.0928714	0.0928714	0.0928714	0.0928714	0.0928714	0.0928714	0.0897272	0.0897272	0.0897272	0.0897272
rutA	0.243793	0.237505	0.253226	0.272091	0.287812	0.278379	0.215495	0.155755	0.127458	0.102304	0.0928714	0.0897272	0.0834388	0.0802946	0.0802946	0.0771504	0.0771504	0.0740062	0.0740062	0.0740062	0.070862	0.070862	0.070862	0.070862	0.070862	0.070862	0.070862	0.0677178	0.0677178	0.0677178	0.0677178	0.0677178	0.0677178	0.0677178	0.0677178	0.0677178	0.0677178	0.0677178	0.0677178	0.0677178	0.0677178	0.0677178	0.0677178	0.0677178	0.0677178	0.0677178	0.0677178	0.0677178	0.0677178
thiF	0.385282	0.375849	0.394715	0.423012	0.45131	0.445022	0.341263	0.246937	0.190342	0.155755	0.140034	0.127458	0.121169	0.118025	0.114881	0.111737	0.108592	0.108592	0.105448	0.105448	0.102304	0.102304	0.0991598	0.0991598	0.0991598	0.0991598	0.0960156	0.0960156	0.0960156	0.0960156	0.0960156	0.0928714	0.0928714	0.0928714	0.0928714	0.0928714	0.0928714	0.0928714	0.0928714	0.0928714	0.0928714	0.0928714	0.0928714	0.0928714	0.0928714	0.0928714	0.0928714	0.0928714	0.0928714
menA	0.281523	0.268947	0.278379	0.290956	0.303533	0.306677	0.25637	0.193486	0.1589	0.133746	0.121169	0.114881	0.111737	0.105448	0.102304	0.0991598	0.0991598	0.0960156	0.0960156	0.0928714	0.0897272	0.0897272	0.0897272	0.0897272	0.0897272	0.086583	0.086583	0.086583	0.086583	0.086583	0.0834388	0.0834388	0.0834388	0.0834388	0.0834388	0.0834388	0.0802946	0.0802946	0.0802946	0.0802946	0.0802946	0.0802946	0.0802946	0.0802946	0.0802946	0.0802946	0.0802946	0.0802946	0.0771504
ppsA	0.174621	0.168332	0.171476	0.180909	0.190342	0.190342	0.1589	0.124313	0.105448	0.0960156	0.0928714	0.0897272	0.086583	0.0834388	0.0834388	0.0802946	0.0802946	0.0802946	0.0771504	0.0771504	0.0771504	0.0771504	0.0771504	0.0771504	0.0740062	0.0740062	0.0740062	0.0740062	0.0740062	0.0740062	0.0740062	0.0740062	0.0740062	0.0740062	0.070862	0.070862	0.070862	0.070862	0.070862	0.070862	0.070862	0.070862	0.070862	0.070862	0.070862	0.070862	0.070862	0.070862	0.0677178
gor	0.265802	0.265802	0.287812	0.312965	0.328686	0.309821	0.228072	0.1589	0.127458	0.108592	0.0991598	0.0928714	0.0897272	0.086583	0.086583	0.0834388	0.0802946	0.0802946	0.0802946	0.0771504	0.0771504	0.0771504	0.0771504	0.0771504	0.0740062	0.0740062	0.0740062	0.0740062	0.0740062	0.0740062	0.0740062	0.0740062	0.0740062	0.0740062	0.070862	0.0740062	0.0740062	0.070862	0.070862	0.070862	0.070862	0.070862	0.070862	0.070862	0.070862	0.070862	0.070862	0.0677178	0.070862
fbaA	0.212351	0.209207	0.212351	0.218639	0.209207	0.190342	0.187197	0.171476	0.146323	0.127458	0.111737	0.105448	0.0960156	0.0991598	0.0960156	0.0960156	0.0897272	0.086583	0.086583	0.0897272	0.0897272	0.086583	0.086583	0.086583	0.0802946	0.0834388	0.0834388	0.0834388	0.0834388	0.0771504	0.0802946	0.0771504	0.0834388	0.0834388	0.0771504	0.0771504	0.0802946	0.0802946	0.0802946	0.0740062	0.0802946	0.0771504	0.0771504	0.0771504	0.0771504	0.0771504	0.0771504	0.0740062	0.0771504
kdsB	0.215495	0.221784	0.23436	0.253226	0.265802	0.265802	0.212351	0.162044	0.127458	0.108592	0.0991598	0.0928714	0.086583	0.086583	0.0834388	0.0802946	0.0771504	0.0771504	0.0771504	0.0771504	0.0771504	0.0740062	0.0740062	0.0740062	0.070862	0.070862	0.070862	0.070862	0.070862	0.0677178	0.070862	0.0677178	0.070862	0.0677178	0.0677178	0.0677178	0.0677178	0.0677178	0.0645736	0.0645736	0.0677178	0.0645736	0.0645736	0.0645736	0.0645736	0.0645736	0.0645736	0.0645736	0.0645736
iaaA	0.23436	0.237505	0.253226	0.275235	0.287812	0.278379	0.212351	0.1589	0.130602	0.111737	0.102304	0.0991598	0.0960156	0.0897272	0.086583	0.086583	0.086583	0.086583	0.0834388	0.0802946	0.0802946	0.0802946	0.0802946	0.0802946	0.0802946	0.0802946	0.0802946	0.0771504	0.0771504	0.0802946	0.0771504	0.0771504	0.0740062	0.0740062	0.0771504	0.0740062	0.0740062	0.0740062	0.0740062	0.0771504	0.0740062	0.0740062	0.0740062	0.0740062	0.0740062	0.0740062	0.0740062	0.0740062	0.0740062
ssuB	0.268947	0.265802	0.284668	0.306677	0.325542	0.312965	0.231216	0.168332	0.133746	0.118025	0.111737	0.102304	0.0960156	0.0960156	0.0960156	0.0928714	0.0897272	0.0897272	0.0897272	0.0897272	0.0897272	0.0897272	0.086583	0.086583	0.0834388	0.086583	0.086583	0.086583	0.086583	0.0834388	0.0834388	0.0802946	0.0834388	0.0834388	0.0834388	0.0834388	0.0834388	0.0834388	0.0834388	0.0802946	0.0834388	0.0802946	0.0802946	0.0834388	0.0802946	0.0802946	0.0802946	0.0802946	0.0802946
pyrE	0.124313	0.121169	0.118025	0.118025	0.118025	0.114881	0.118025	0.118025	0.114881	0.114881	0.111737	0.111737	0.105448	0.105448	0.102304	0.0991598	0.0960156	0.0928714	0.0897272	0.0897272	0.086583	0.086583	0.0834388	0.0802946	0.0771504	0.0771504	0.0771504	0.0740062	0.0740062	0.070862	0.070862	0.070862	0.070862	0.070862	0.0677178	0.0677178	0.0677178	0.0677178	0.0677178	0.0645736	0.0645736	0.0645736	0.0645736	0.0645736	0.0645736	0.0645736	0.0645736	0.0645736	0.0645736
gss	0.300389	0.287812	0.303533	0.325542	0.347552	0.338119	0.265802	0.19663	0.162044	0.140034	0.127458	0.121169	0.111737	0.111737	0.108592	0.105448	0.102304	0.0991598	0.0960156	0.0991598	0.0960156	0.0960156	0.0960156	0.0928714	0.0928714	0.0928714	0.0928714	0.0928714	0.0928714	0.0897272	0.0897272	0.086583	0.0897272	0.086583	0.086583	0.086583	0.086583	0.086583	0.0834388	0.0834388	0.0834388	0.0834388	0.0834388	0.0834388	0.0834388	0.0834388	0.0834388	0.0802946	0.0834388
chbA	0.334975	0.328686	0.347552	0.372705	0.385282	0.372705	0.287812	0.218639	0.174621	0.143179	0.130602	0.124313	0.118025	0.111737	0.108592	0.108592	0.105448	0.105448	0.102304	0.0991598	0.0991598	0.0991598	0.0960156	0.0960156	0.0960156	0.0928714	0.0928714	0.0928714	0.0928714	0.0928714	0.0928714	0.0928714	0.0897272	0.0897272	0.0897272	0.0897272	0.0897272	0.0897272	0.0897272	0.0897272	0.0897272	0.0897272	0.0897272	0.0897272	0.0897272	0.0897272	0.086583	0.086583	0.0897272
argO	0.278379	0.272091	0.290956	0.312965	0.328686	0.312965	0.243793	0.180909	0.146323	0.127458	0.114881	0.108592	0.102304	0.102304	0.0991598	0.0960156	0.0928714	0.0928714	0.0897272	0.0897272	0.0897272	0.086583	0.086583	0.086583	0.0834388	0.0834388	0.0834388	0.0834388	0.0834388	0.0834388	0.0834388	0.0834388	0.0802946	0.0802946	0.0834388	0.0802946	0.0802946	0.0802946	0.0802946	0.0771504	0.0802946	0.0802946	0.0802946	0.0834388	0.0802946	0.0802946	0.0771504	0.0802946	0.0802946
narV	0.243793	0.243793	0.259514	0.281523	0.300389	0.2941	0.237505	0.174621	0.140034	0.114881	0.102304	0.0960156	0.0897272	0.086583	0.0834388	0.0834388	0.0834388	0.0802946	0.0802946	0.0771504	0.0771504	0.0771504	0.0771504	0.0771504	0.0771504	0.0740062	0.0740062	0.0740062	0.0740062	0.0771504	0.0740062	0.0740062	0.0740062	0.0740062	0.0740062	0.0740062	0.0740062	0.0740062	0.0740062	0.0740062	0.0740062	0.0740062	0.070862	0.070862	0.0740062	0.070862	0.0740062	0.0740062	0.0740062
treC	0.319254	0.309821	0.331831	0.360128	0.372705	0.360128	0.272091	0.199774	0.155755	0.130602	0.118025	0.111737	0.105448	0.102304	0.0991598	0.0991598	0.0960156	0.0928714	0.0928714	0.0928714	0.0928714	0.0897272	0.0897272	0.0897272	0.086583	0.086583	0.0897272	0.086583	0.086583	0.086583	0.086583	0.0834388	0.0834388	0.0834388	0.0834388	0.086583	0.0834388	0.0834388	0.0834388	0.0834388	0.0834388	0.0834388	0.0834388	0.0834388	0.0834388	0.0802946	0.0834388	0.0802946	0.0834388
thiE	0.435589	0.432445	0.460743	0.492185	0.520483	0.51105	0.394715	0.281523	0.212351	0.177765	0.162044	0.149467	0.140034	0.13689	0.133746	0.130602	0.124313	0.121169	0.118025	0.118025	0.118025	0.114881	0.114881	0.111737	0.108592	0.111737	0.111737	0.111737	0.108592	0.108592	0.108592	0.105448	0.108592	0.108592	0.108592	0.108592	0.111737	0.111737	0.108592	0.108592	0.111737	0.111737	0.111737	0.111737	0.111737	0.111737	0.108592	0.108592	0.108592
gpr	0.35384	0.350696	0.378994	0.410436	0.432445	0.401003	0.287812	0.212351	0.1589	0.140034	0.127458	0.118025	0.108592	0.108592	0.105448	0.102304	0.0991598	0.0960156	0.0960156	0.0960156	0.0960156	0.0960156	0.0960156	0.0928714	0.0928714	0.0928714	0.0928714	0.0928714	0.0928714	0.0897272	0.0928714	0.0897272	0.0928714	0.0928714	0.0897272	0.0897272	0.0897272	0.0897272	0.0897272	0.086583	0.0897272	0.0897272	0.0897272	0.0897272	0.0897272	0.0928714	0.0897272	0.0897272	0.0897272
yagF	0.338119	0.344407	0.372705	0.404147	0.416724	0.385282	0.278379	0.215495	0.174621	0.155755	0.140034	0.133746	0.130602	0.124313	0.121169	0.118025	0.118025	0.114881	0.111737	0.108592	0.108592	0.108592	0.108592	0.108592	0.105448	0.105448	0.105448	0.105448	0.105448	0.105448	0.105448	0.102304	0.102304	0.102304	0.102304	0.102304	0.0991598	0.0991598	0.0991598	0.0991598	0.0991598	0.0991598	0.0991598	0.0991598	0.0991598	0.0991598	0.0991598	0.0960156	0.0960156
ytfR	0.209207	0.212351	0.224928	0.240649	0.253226	0.23436	0.171476	0.140034	0.121169	0.105448	0.0991598	0.0960156	0.0928714	0.0928714	0.0897272	0.086583	0.086583	0.0834388	0.0834388	0.0834388	0.0834388	0.0834388	0.0802946	0.0802946	0.0802946	0.0802946	0.0802946	0.0802946	0.0802946	0.0771504	0.0802946	0.0771504	0.0771504	0.0771504	0.0740062	0.0771504	0.0771504	0.0771504	0.0771504	0.0740062	0.0771504	0.0740062	0.0740062	0.0740062	0.0740062	0.0740062	0.0740062	0.070862	0.0740062
ycdT	0.250081	0.250081	0.268947	0.287812	0.309821	0.297244	0.224928	0.165188	0.130602	0.114881	0.105448	0.0991598	0.0928714	0.0897272	0.086583	0.086583	0.086583	0.0834388	0.0834388	0.0802946	0.0802946	0.0802946	0.0771504	0.0771504	0.0771504	0.0771504	0.0771504	0.0771504	0.0771504	0.0771504	0.0771504	0.0771504	0.0771504	0.0740062	0.0771504	0.0740062	0.0740062	0.0740062	0.0740062	0.0771504	0.0740062	0.0740062	0.0740062	0.0740062	0.0740062	0.0740062	0.0740062	0.0740062	0.0740062
hyfD	0.168332	0.171476	0.184053	0.19663	0.202918	0.206063	0.171476	0.127458	0.108592	0.0991598	0.0928714	0.0897272	0.0834388	0.086583	0.0834388	0.0802946	0.0771504	0.0771504	0.0740062	0.0771504	0.0771504	0.0740062	0.0740062	0.0740062	0.070862	0.0740062	0.0740062	0.070862	0.070862	0.0677178	0.070862	0.0677178	0.070862	0.070862	0.0645736	0.0677178	0.0677178	0.0677178	0.0677178	0.0645736	0.0677178	0.0677178	0.0677178	0.0677178	0.0677178	0.0677178	0.0677178	0.0645736	0.0677178
citD	0.262658	0.265802	0.281523	0.300389	0.31611	0.2941	0.218639	0.168332	0.143179	0.124313	0.118025	0.111737	0.105448	0.102304	0.102304	0.0991598	0.0960156	0.0960156	0.0928714	0.0928714	0.0928714	0.0897272	0.0897272	0.0897272	0.086583	0.086583	0.086583	0.086583	0.086583	0.086583	0.0834388	0.0834388	0.0834388	0.0834388	0.0834388	0.0834388	0.0834388	0.0834388	0.0802946	0.0802946	0.0802946	0.0802946	0.0802946	0.0802946	0.0834388	0.0802946	0.0802946	0.0802946	0.0802946
mhpT	0.287812	0.284668	0.300389	0.319254	0.338119	0.328686	0.243793	0.187197	0.1589	0.133746	0.124313	0.114881	0.114881	0.108592	0.105448	0.105448	0.105448	0.102304	0.102304	0.0991598	0.0991598	0.0960156	0.0960156	0.0960156	0.0960156	0.0928714	0.0928714	0.0928714	0.0928714	0.0960156	0.0928714	0.0928714	0.0928714	0.0897272	0.0928714	0.0897272	0.0897272	0.0897272	0.0897272	0.0928714	0.0897272	0.0897272	0.0897272	0.0897272	0.086583	0.086583	0.086583	0.0897272	0.086583
pgpA	0.199774	0.202918	0.218639	0.237505	0.253226	0.250081	0.190342	0.140034	0.114881	0.102304	0.0960156	0.0897272	0.086583	0.0834388	0.0834388	0.0802946	0.0802946	0.0802946	0.0771504	0.0771504	0.0740062	0.0740062	0.0740062	0.0740062	0.0740062	0.070862	0.070862	0.070862	0.070862	0.070862	0.070862	0.070862	0.070862	0.070862	0.070862	0.070862	0.070862	0.070862	0.070862	0.070862	0.070862	0.0677178	0.0677178	0.0677178	0.0677178	0.0677178	0.0677178	0.0677178	0.0677178
leuA	0.224928	0.23436	0.250081	0.272091	0.290956	0.278379	0.202918	0.146323	0.114881	0.0991598	0.0928714	0.0834388	0.0802946	0.0771504	0.0771504	0.0740062	0.0740062	0.070862	0.070862	0.070862	0.070862	0.070862	0.0677178	0.0677178	0.0677178	0.0677178	0.0677178	0.0677178	0.0677178	0.0677178	0.0677178	0.0677178	0.0677178	0.0677178	0.0677178	0.0645736	0.0677178	0.0677178	0.0677178	0.0645736	0.0677178	0.0645736	0.0677178	0.0645736	0.0677178	0.0677178	0.0677178	0.0645736	0.0645736
aceB	0.272091	0.281523	0.303533	0.328686	0.350696	0.322398	0.243793	0.184053	0.146323	0.127458	0.114881	0.108592	0.0991598	0.0991598	0.0960156	0.0960156	0.0928714	0.0897272	0.0897272	0.0897272	0.0897272	0.0897272	0.0897272	0.086583	0.086583	0.086583	0.086583	0.086583	0.086583	0.0834388	0.0834388	0.0834388	0.0834388	0.0834388	0.0802946	0.0834388	0.0834388	0.0834388	0.0834388	0.0802946	0.0834388	0.0834388	0.0834388	0.0834388	0.0802946	0.0802946	0.0802946	0.0802946	0.0802946
gsk	0.309821	0.322398	0.35384	0.385282	0.410436	0.360128	0.278379	0.19663	0.152611	0.130602	0.118025	0.108592	0.105448	0.102304	0.0991598	0.0960156	0.0960156	0.0928714	0.0928714	0.0897272	0.0897272	0.0897272	0.0897272	0.086583	0.086583	0.086583	0.086583	0.086583	0.086583	0.086583	0.086583	0.086583	0.086583	0.0834388	0.086583	0.0834388	0.0834388	0.0834388	0.0834388	0.086583	0.0834388	0.0834388	0.0834388	0.0802946	0.0834388	0.0834388	0.0802946	0.0802946	0.0834388
mhpC	0.319254	0.331831	0.363273	0.401003	0.419868	0.366417	0.259514	0.184053	0.140034	0.124313	0.111737	0.105448	0.0960156	0.0960156	0.0960156	0.0928714	0.086583	0.0834388	0.0834388	0.086583	0.0834388	0.0834388	0.0834388	0.0834388	0.0802946	0.0834388	0.0802946	0.0834388	0.0802946	0.0802946	0.0802946	0.0802946	0.0802946	0.0802946	0.0771504	0.0802946	0.0802946	0.0802946	0.0802946	0.0771504	0.0802946	0.0802946	0.0802946	0.0802946	0.0802946	0.0802946	0.0802946	0.0771504	0.0802946
dkgB	0.287812	0.309821	0.338119	0.366417	0.394715	0.328686	0.243793	0.190342	0.1589	0.13689	0.124313	0.118025	0.111737	0.108592	0.108592	0.105448	0.0991598	0.0991598	0.0960156	0.0991598	0.0960156	0.0960156	0.0960156	0.0928714	0.0928714	0.0928714	0.0928714	0.0928714	0.0928714	0.0897272	0.0897272	0.0897272	0.0897272	0.0897272	0.0897272	0.0897272	0.0897272	0.0897272	0.0897272	0.086583	0.0897272	0.0897272	0.0897272	0.0897272	0.0897272	0.086583	0.086583	0.0834388	0.086583
ctrl_10	0.177765	0.193486	0.209207	0.224928	0.246937	0.19663	0.162044	0.114881	0.102304	0.0960156	0.086583	0.0834388	0.0802946	0.0771504	0.0771504	0.0771504	0.0740062	0.0771504	0.0740062	0.0740062	0.0740062	0.070862	0.0740062	0.0740062	0.070862	0.070862	0.070862	0.070862	0.070862	0.0677178	0.0677178	0.0677178	0.0677178	0.0677178	0.0677178	0.0677178	0.0677178	0.0645736	0.0645736	0.0677178	0.0677178	0.0677178	0.0645736	0.0645736	0.0645736	0.0645736	0.0645736	0.0645736	0.0677178
plsC	0.284668	0.312965	0.331831	0.344407	0.344407	0.31611	0.259514	0.215495	0.187197	0.171476	0.155755	0.146323	0.13689	0.133746	0.127458	0.127458	0.124313	0.121169	0.118025	0.114881	0.114881	0.114881	0.111737	0.111737	0.111737	0.108592	0.108592	0.105448	0.105448	0.105448	0.102304	0.102304	0.102304	0.0991598	0.0991598	0.0991598	0.0991598	0.0991598	0.0960156	0.0960156	0.0960156	0.0960156	0.0960156	0.0960156	0.0960156	0.0928714	0.0928714	0.0928714	0.0928714
cbdB	0.287812	0.303533	0.325542	0.35384	0.360128	0.312965	0.429301	0.177765	0.146323	0.130602	0.118025	0.111737	0.105448	0.102304	0.102304	0.0991598	0.0960156	0.0991598	0.0960156	0.0928714	0.0928714	0.0928714	0.0928714	0.0897272	0.0897272	0.0897272	0.0897272	0.086583	0.0897272	0.086583	0.086583	0.086583	0.086583	0.086583	0.0834388	0.0834388	0.086583	0.0834388	0.0834388	0.0834388	0.0834388	0.0834388	0.0802946	0.0802946	0.0802946	0.0802946	0.0802946	0.0802946	0.0802946
ydcS	0.334975	0.350696	0.372705	0.401003	0.423012	0.385282	0.253226	0.193486	0.155755	0.13689	0.133746	0.121169	0.114881	0.111737	0.111737	0.108592	0.105448	0.102304	0.0991598	0.0991598	0.0960156	0.0991598	0.0960156	0.0960156	0.0960156	0.0960156	0.0928714	0.0960156	0.0928714	0.0960156	0.0960156	0.0960156	0.0928714	0.0897272	0.0928714	0.0928714	0.0897272	0.0928714	0.0928714	0.0897272	0.0897272	0.086583	0.0928714	0.0928714	0.0928714	0.0897272	0.0897272	0.0897272	0.086583
oxc	0.319254	0.328686	0.350696	0.375849	0.401003	0.338119	0.23436	0.221784	0.146323	0.127458	0.121169	0.111737	0.108592	0.105448	0.102304	0.102304	0.0991598	0.0928714	0.0928714	0.0928714	0.0897272	0.0928714	0.0897272	0.0897272	0.0897272	0.0897272	0.086583	0.0897272	0.086583	0.0897272	0.086583	0.086583	0.086583	0.0834388	0.086583	0.086583	0.0834388	0.0834388	0.0834388	0.0834388	0.0834388	0.0834388	0.0834388	0.0834388	0.0834388	0.0834388	0.0834388	0.0834388	0.0802946
mltC	0.300389	0.309821	0.334975	0.360128	0.429301	0.303533	0.215495	0.13689	0.121169	0.114881	0.108592	0.102304	0.0991598	0.0991598	0.0960156	0.0928714	0.0928714	0.0897272	0.0897272	0.0897272	0.0897272	0.0897272	0.086583	0.086583	0.086583	0.086583	0.086583	0.086583	0.086583	0.086583	0.086583	0.0834388	0.0834388	0.0834388	0.0834388	0.0834388	0.0834388	0.0834388	0.0834388	0.0834388	0.0834388	0.0834388	0.0834388	0.0834388	0.0834388	0.0834388	0.0802946	0.0834388	0.0802946
fdnI	0.290956	0.303533	0.328686	0.356984	0.375849	0.319254	0.287812	0.372705	0.121169	0.114881	0.108592	0.102304	0.0991598	0.0960156	0.0960156	0.0928714	0.0928714	0.0928714	0.0928714	0.086583	0.0897272	0.086583	0.0897272	0.086583	0.086583	0.086583	0.086583	0.0834388	0.086583	0.0834388	0.0834388	0.0834388	0.0834388	0.0834388	0.0834388	0.0834388	0.0834388	0.0834388	0.0834388	0.0834388	0.0834388	0.0834388	0.0802946	0.0802946	0.0802946	0.0802946	0.0802946	0.0802946	0.0834388
gpmM	0.0740062	0.070862	0.070862	0.070862	0.0677178	0.0677178	0.0677178	0.0645736	0.0645736	0.0645736	0.0645736	0.0645736	0.0614294	0.0614294	0.0614294	0.0614294	0.0614294	0.0614294	0.0614294	0.0582852	0.0614294	0.0582852	0.0582852	0.0582852	0.0582852	0.0582852	0.0582852	0.0582852	0.0582852	0.0582852	0.0582852	0.0582852	0.055141	0.055141	0.055141	0.055141	0.055141	0.055141	0.055141	0.055141	0.055141	0.055141	0.055141	0.055141	0.055141	0.055141	0.055141	0.055141	0.055141
btuF	0.105448	0.0991598	0.0960156	0.0928714	0.0928714	0.0897272	0.0897272	0.086583	0.086583	0.086583	0.0834388	0.0834388	0.0834388	0.0834388	0.0834388	0.0802946	0.0802946	0.0802946	0.0771504	0.0771504	0.0771504	0.0771504	0.0771504	0.0740062	0.0740062	0.0740062	0.0740062	0.0740062	0.070862	0.070862	0.070862	0.070862	0.070862	0.0677178	0.070862	0.0677178	0.0677178	0.0677178	0.0677178	0.0677178	0.0645736	0.0645736	0.0645736	0.0645736	0.0645736	0.0645736	0.0645736	0.0645736	0.0645736
folP	0.190342	0.187197	0.19663	0.202918	0.209207	0.215495	0.180909	0.149467	0.127458	0.111737	0.105448	0.102304	0.0991598	0.0960156	0.0960156	0.0928714	0.0928714	0.086583	0.086583	0.086583	0.0834388	0.0834388	0.0834388	0.0802946	0.0834388	0.0802946	0.0802946	0.0802946	0.0802946	0.0802946	0.0802946	0.0802946	0.0802946	0.0771504	0.0771504	0.0771504	0.0771504	0.0771504	0.0771504	0.0740062	0.0740062	0.0740062	0.0740062	0.0740062	0.0740062	0.0740062	0.0740062	0.0740062	0.0740062
caiB	0.297244	0.306677	0.325542	0.347552	0.397859	0.416724	0.259514	0.187197	0.140034	0.127458	0.121169	0.111737	0.108592	0.105448	0.102304	0.0991598	0.0991598	0.0960156	0.0928714	0.0928714	0.0928714	0.0928714	0.0897272	0.0897272	0.0897272	0.0897272	0.0897272	0.0897272	0.086583	0.086583	0.086583	0.086583	0.086583	0.086583	0.086583	0.0834388	0.0834388	0.0834388	0.0834388	0.0834388	0.0834388	0.0834388	0.0834388	0.0834388	0.0834388	0.0834388	0.0802946	0.0802946	0.0802946
pdxY	0.287812	0.2941	0.309821	0.334975	0.360128	0.360128	0.212351	0.171476	0.146323	0.13689	0.127458	0.121169	0.118025	0.114881	0.111737	0.108592	0.130602	0.105448	0.105448	0.102304	0.105448	0.0991598	0.102304	0.0991598	0.0991598	0.0960156	0.0991598	0.0960156	0.0960156	0.0960156	0.0960156	0.0928714	0.0960156	0.0960156	0.0928714	0.0928714	0.0960156	0.0928714	0.0928714	0.0960156	0.0960156	0.0960156	0.0928714	0.0928714	0.0928714	0.0928714	0.0928714	0.0928714	0.0928714
[truncated: 2,130 more rows]
[truncated: 96 more columns]

## Sheet: Figure 1C
Replicate 1
[truncated: 35 more rows]
[truncated: 96 more columns]

## Sheet: Figure 1D
Replicate 1
[truncated: 33 more rows]
[truncated: 96 more columns]

## Sheet: Figure 1E
Replicate 1
[truncated: 17 more rows]
[truncated: 96 more columns]

## Sheet: Figure 2A
		Time
		0 h	0.75 h	1.25 h	2 h	3 h	9 h
Culture + replicate	Technical replicate	CFU/ml	CFU/ml	CFU/ml	CFU/ml	CFU/ml	CFU/ml
YY ctrl replicate #1	1	80000000	520000	26000	8000	2400	0
[truncated: 29 more rows]

## Sheet: Figure 2B
Frequency
[truncated: 34 more rows]

## Sheet: Figure 3
	Control initial Fosfomycin treatment growth data (A)								atpH initial Fosfomycin treatment growth data (B)								pykF initial Fosfomycin treatment growth data (C)								Control 9 h treatment survivor strains growth data (D)								atpH 9 h treatment survivor strains growth data (E)								pykF 9 h treatment survivor strains growth data (F)								Control 24 h treatment survivor strains growth data (G)
[truncated: 146 more rows]
[truncated: 23 more columns]

[truncated: 6 more sheets: Figure 4, Figure 5, Figure 6, Supp_Figure 1, Supp_Figure 3, Supp_Figure 4]
